# Supplementary material for: Identification of the Gene Expression Rules That Define the Subtypes in Glioma
Source: J Clin Med. 2018 Oct 13;7(10):350. doi: 10.3390/jcm7100350 (PMC6210469; doi:10.3390/jcm7100350)
Supplement: Supplementary file 1 [file jcm-07-00350-s001.zip]

Archive with 2 entries (2 files):
- Table_S1.xlsx
- Table_S2.xlsx
