# Supplementary material for: Identification of the Gene Expression Rules That Define the Subtypes in Glioma
Source: J Clin Med. 2018 Oct 13;7(10):350. doi: 10.3390/jcm7100350 (PMC6210469; doi:10.3390/jcm7100350)
Supplement: Supplementary file 1 [file jcm-07-00350-s001.zip › Table_S1.xlsx]

## Sheet: Sheet1
Table S1. The involved 23,686 features are ranked by their RI values derived from MCFS method.
Rank	Gene	RI
1	IGFBP2	0.137461
2	PRDX1	0.122642
3	NOV	0.119424
4	NEFL	0.10999
5	HOXA10	0.105901
6	GNG12	0.0941611
7	IGF2BP3	0.0891019
8	SPRY4	0.0865111
9	BCL11A	0.084747
10	COL6A2	0.0815775
11	HOXA7	0.080405
12	SYT1	0.0702585
13	TFPI	0.0682013
14	PCP4	0.065428
15	KCNIP4-IT1	0.0638401
16	NR2F2	0.0592083
17	PLAT	0.0576554
18	THSD4	0.0525046
19	RPSAP58	0.0507818
20	NR0B1	0.0505143
21	HSPA1B	0.0505039
22	CCK	0.0468437
23	ADCYAP1R1	0.0466631
24	LOC729080	0.0466357
25	PCDHGA5	0.0443489
26	ENPEP	0.0408623
27	HOXA11-AS	0.0405268
28	MTRNR2L8	0.040126
29	COBL	0.0382526
30	CBR1	0.0363393
31	2018-09-07	0.0351464
32	GPC6	0.0339384
33	EPHA4	0.0338385
34	PROM1	0.0320224
35	NKAIN3	0.0309534
36	NRN1	0.0303276
37	CDR1	0.0291384
38	RMRP	0.0290539
39	SLC1A3	0.0290388
40	TNFRSF19	0.0289814
41	CRNDE	0.0281251
42	TM4SF1	0.0273725
43	LPHN2	0.02664
44	EBF3	0.0263409
45	HSPA1A	0.0260461
46	VAX1	0.0255682
47	EDNRB	0.0246332
48	UG0898H09	0.0242309
49	AEBP1	0.0240187
50	PCDHB7	0.023335
51	CDKN2C	0.0233149
52	HOXD3	0.0230972
53	PON2	0.0226918
54	NPR3	0.022569
55	FOS	0.022386
56	CD9	0.022373
57	MTRNR2L1	0.0223046
58	NRCAM	0.0221883
59	UNC79	0.0216047
60	TCF12	0.0215018
61	MT3	0.0211167
62	PCDHGB5	0.0205691
63	SERPINF1	0.0204904
64	MTRNR2L2	0.0203734
65	TIMP3	0.0192686
66	HSPA7	0.0191996
67	PCDHGB6	0.0190488
68	PCDHGB1	0.0189178
69	ANXA1	0.0187836
70	LOC100506474	0.0186191
71	ATP1A2	0.0181939
72	LOC440040	0.0180617
73	XIST	0.0180528
74	EBF1	0.018045
75	IGSF5	0.0177708
76	PPIA	0.017718
77	SEZ6L2	0.0174367
78	UBE2S	0.0172168
79	HOXA11	0.0170983
80	FAM110B	0.0169421
81	MTRNR2L10	0.0164147
82	LIX1	0.0162724
83	SEMA3A	0.0162486
84	HES1	0.0160129
85	LHFP	0.0159104
86	DDX5	0.0157999
87	AQP7P3	0.015628
88	IRX1	0.0155119
89	SLC4A4	0.0154448
90	GPR98	0.0154372
91	ADM	0.0150161
92	FEV	0.0149992
93	PTPRU	0.0149889
94	LDB2	0.0148616
95	UBASH3B	0.014521
96	ST8SIA3	0.0145183
97	H3F3B	0.0145093
98	MLC1	0.0143374
99	B3GAT2	0.0143278
100	HOXD-AS1	0.0141644
101	GPR126	0.0141599
102	KCNIP4	0.014082
103	MFNG	0.0140485
104	GRIA2	0.0140177
105	SLC22A3	0.0139139
106	VIM	0.0138429
107	RPL7	0.0137915
108	SPARCL1	0.0137244
109	ROBO2	0.0136893
110	LINC00645	0.0136886
111	CHGB	0.013678
112	TSPAN18	0.0135932
113	EIF3C	0.0135499
114	KCTD16	0.0134596
115	SCG2	0.0134248
116	PAX3	0.0133204
117	RPL35	0.0131317
118	NHSL1	0.0130453
119	S1PR1	0.0127702
120	RPS26	0.0126971
121	LYVE1	0.0126628
122	HOXD8	0.0125233
123	INA	0.0124705
124	ELFN1	0.0124364
125	MYLIP	0.0123441
126	MTUS2	0.0121534
127	NOTCH3	0.0121258
128	PHYH	0.011986
129	SMOC1	0.0118862
130	TPTEP1	0.0116656
131	MTRNR2L7	0.0116355
132	GNAI2	0.0114155
133	SUSD5	0.011343
134	SIRPB1	0.0112152
135	SLC2A14	0.0111112
136	PCDHB8	0.01103
137	NFIB	0.0109345
138	HOXD4	0.0108827
139	SLC10A1	0.0108527
140	FRAS1	0.0108137
141	MTRNR2L3	0.0107884
142	TMEM255A	0.0106737
143	EIF1	0.0104442
144	HIST1H3I	0.0103788
145	CPE	0.0102157
146	PEA15	0.0101444
147	JUNB	0.0100949
148	C6orf62	0.00999617
149	PCDHGA1	0.00994933
150	ITGB8	0.00991842
151	TRIB2	0.0099174
152	PTGFRN	0.00991685
153	EFEMP1	0.00988029
154	TOX	0.00971262
155	PSAP	0.0096016
156	DNAJB1	0.00959246
157	CYP4F12	0.00953279
158	NEK6	0.00948369
159	NAPSB	0.00932803
160	IGF2	0.00922052
161	LNX1	0.00910789
162	RPL30	0.00909942
163	LOC100506990	0.00907939
164	FBN3	0.00904405
165	IL33	0.00900486
166	GDPD2	0.00894365
167	EIF4G2	0.00889416
168	TSPYL5	0.00884275
169	LAMA4	0.00876267
170	ADA	0.00865658
171	ANKRD62P1-PARP4P3	0.00864282
172	CIRBP	0.00860432
173	OPCML	0.00848191
174	ARHGAP6	0.0083816
175	COL27A1	0.00837131
176	SFMBT2	0.00825418
177	SFPQ	0.00815954
178	CD101	0.00810305
179	F13A1	0.00809411
180	LHX1	0.00804988
181	MTRNR2L5	0.00786861
182	TRIM36	0.00785228
183	COL9A3	0.00785153
184	RGS3	0.00781913
185	COL20A1	0.00765176
186	SERPINH1	0.00757755
187	EPHA7	0.00746905
188	MCAM	0.00740237
189	SYBU	0.00735929
190	PLAC8	0.00732689
191	SNX3	0.00721631
192	MT2A	0.00719581
193	HSPA6	0.00714614
194	TP73	0.00714542
195	BBOX1	0.00713607
196	SRSF5	0.00697863
197	NDUFA4	0.00696207
198	TOMM7	0.00694916
199	IER5L	0.00694138
200	PREX1	0.00689471
201	SLA	0.00674066
202	SMAP2	0.00673321
203	GATM	0.00670297
204	FGFR1	0.00666981
205	MASP1	0.00666706
206	HIST1H2BJ	0.0066114
207	GRM5	0.00657412
208	CA12	0.00657173
209	PCDHGB2	0.00641284
210	PCDHGA3	0.00633844
211	FOLH1	0.00628152
212	PDE1C	0.00623531
213	PDZD2	0.00620515
214	IGFBP4	0.00618263
215	LPL	0.00615856
216	DLC1	0.00614706
217	PBX3	0.0061433
218	MTRNR2L6	0.00612034
219	ADAM19	0.00611833
220	NEDD4	0.00609831
221	PLK2	0.00605384
222	COL9A1	0.00604493
223	TNFRSF11B	0.00601352
224	FAM213A	0.00600679
225	EMP3	0.00599664
226	MS4A6A	0.00598312
227	PHPT1	0.00596417
228	MARCKS	0.00593709
229	MT1E	0.00592708
230	PKIB	0.00590108
231	ADCY8	0.00589707
232	HNRNPH1	0.00584031
233	LOXL3	0.00582648
234	ADRB2	0.00580927
235	TOB1	0.00580143
236	PCDHGA2	0.00578361
237	TMSB15A	0.00577526
238	FIBIN	0.00576778
239	SPSB2	0.00565989
240	C1orf61	0.00564221
241	RPS11	0.005633
242	EGR1	0.00561905
243	THBD	0.00560778
244	SHC3	0.00558152
245	HLA-B	0.00558033
246	TNFRSF12A	0.00557365
247	RPPH1	0.0055646
248	NMRAL1	0.00552482
249	GPM6B	0.00550301
250	ITPR2	0.00547088
251	SLITRK4	0.00545949
252	ARHGAP20	0.00542426
253	HOTAIRM1	0.00542272
254	NAALAD2	0.00542093
255	C1orf95	0.00538342
256	COX6C	0.00537488
257	HRSP12	0.00532908
258	MRC1	0.00532037
259	LOC441204	0.00529861
260	NRXN3	0.00528278
261	AKNAD1	0.00524478
262	MYO1G	0.00522413
263	TFAP2A	0.00517791
264	UTRN	0.00514604
265	TGFBI	0.005142
266	PTPLAD2	0.00513004
267	LMO1	0.00507324
268	ART3	0.00507065
269	ZNF727	0.0050613
270	ATP5O	0.00501749
271	GPM6A	0.00501731
272	UBB	0.00499836
273	RPS25	0.00498806
274	HEPN1	0.00497986
275	CTSL1	0.00497705
276	SLC16A3	0.00493289
277	ALOX15B	0.00492759
278	PEG3	0.00492746
279	AMOT	0.00490504
280	UNC5C	0.00486473
281	FBXO32	0.00486209
282	TMEFF2	0.00485682
283	IGSF3	0.00481783
284	SNTG1	0.00480567
285	RGS16	0.00479535
286	ACN9	0.00478114
287	ITGA5	0.00477027
288	MCL1	0.00476867
289	PAMR1	0.00476407
290	HNRNPA1	0.00476091
291	FGR	0.00472761
292	SOX10	0.00471635
293	DAB1	0.00471114
294	GHR	0.00470747
295	THSD1	0.00470163
296	FLVCR2	0.00469064
297	RPS4Y1	0.00466776
298	ZBTB20	0.00466569
299	RAB3IL1	0.00459903
300	SLCO4A1	0.00458946
301	DCC	0.00458814
302	TMEM176B	0.00458464
303	NT5DC3	0.00458272
304	DNAJA4	0.00457632
305	BMPR1B	0.00457477
306	JAG1	0.00456819
307	SAMD9L	0.00452268
308	LOC286297	0.00452088
309	NEAT1	0.0045033
310	LOC644172	0.00448786
311	HIST1H3H	0.00448302
312	MCTP1	0.00447561
313	RIN2	0.00447079
314	PCSK2	0.00446484
315	CA14	0.00443927
316	MT1F	0.00443586
317	BAIAP3	0.00442769
318	IFI44L	0.00439303
319	2018-09-06	0.00438905
320	LRRC17	0.00438144
321	ZFAND5	0.00437063
322	HIST1H2AG	0.00436271
323	CYP51A1	0.00433636
324	PLEKHA4	0.00433148
325	MEST	0.00432867
326	ARG1	0.00431638
327	SOCS1	0.00431291
328	WEE1	0.00427953
329	NDP	0.0042778
330	MLKL	0.0042714
331	MAP3K1	0.00427119
332	HSP90AB1	0.00426832
333	PNRC1	0.00426367
334	FXYD6	0.00425491
335	EDA2R	0.00424982
336	DCLK1	0.00422709
337	CCDC144A	0.00419724
338	GRB14	0.00419544
339	AQP7P1	0.00419013
340	LAMC1	0.00415989
341	HLA-DQB1	0.00415804
342	SIM2	0.00415302
343	C22orf34	0.00414396
344	ETV5	0.00413784
345	PCDHB17	0.00413327
346	PPP1R14A	0.00412807
347	APOE	0.00409829
348	LOC100190986	0.00409065
349	LOC284454	0.00407766
350	PPARGC1A	0.00407641
351	IL16	0.00403263
352	LOC100129034	0.00401582
353	RHOB	0.00400713
354	PTF1A	0.00400259
355	CD97	0.00399082
356	LSP1	0.00399037
357	BEX5	0.00398076
358	CACNG2	0.00396805
359	TUBB6	0.00395926
360	GLCCI1	0.00394802
361	LYPD1	0.00394493
362	CSMD3	0.00394025
363	FAM66C	0.0039392
364	RPS20	0.00391425
365	SYT6	0.0039041
366	ABLIM1	0.00390204
367	ATP5B	0.00387952
368	NDRG2	0.00384564
369	LYPD5	0.00384514
370	FYB	0.00384315
371	CCR5	0.00384138
372	PFKFB3	0.00383268
373	MPC1	0.00383053
374	TNR	0.00383005
375	LTBP1	0.00382841
376	NID1	0.00382346
377	PDLIM3	0.00382085
378	TMC8	0.00381755
379	NEURL1B	0.00381512
380	HLA-C	0.00381042
381	ANK3	0.00380253
382	SLC7A8	0.00379245
383	EPAS1	0.00376865
384	LRRK2	0.00376302
385	HLA-DRB6	0.00375624
386	BAG3	0.00375062
387	SMIM3	0.00374529
388	SKP1	0.00374167
389	SYTL3	0.00374008
390	SRSF2	0.00372794
391	GLIS3	0.00372268
392	SCG3	0.00371452
393	SPARC	0.00371316
394	STK17B	0.00370794
395	SRSF9	0.0037056
396	ERF	0.00367926
397	RPL7A	0.00367338
398	SH3TC1	0.00367031
399	S100A4	0.00366921
400	JAM3	0.00366864
401	PRDM16	0.00365082
402	MARCKSL1	0.0036487
403	RPL8	0.00363531
404	WISP1	0.00362957
405	LRIG1	0.00361132
406	FAM66E	0.00361088
407	EPSTI1	0.00360592
408	FAM69A	0.00360159
409	EEPD1	0.00360003
410	HIST1H3D	0.00358239
411	CAPG	0.00357665
412	GPR146	0.00356967
413	CYBB	0.00356267
414	LHX2	0.00354413
415	FAM89A	0.00353194
416	VWA1	0.00352443
417	KIAA1456	0.00351472
418	COL22A1	0.00349661
419	PLAU	0.00349614
420	NEGR1	0.00348543
421	SRSF6	0.00346777
422	HIST1H2BG	0.00346164
423	PYGL	0.00345331
424	VLDLR	0.00344023
425	TMBIM6	0.00344018
426	OGFRL1	0.00343868
427	TGFB1	0.00343321
428	ARRDC2	0.00342641
429	RHOH	0.00341773
430	MRPS28	0.00341458
431	PPP1R14C	0.00341313
432	IQGAP2	0.00338884
433	MX2	0.00338685
434	CDK1	0.00338445
435	LTBP4	0.00338197
436	HCP5	0.00336286
437	NLRC5	0.00334967
438	CRABP1	0.00334503
439	HS6ST2	0.00334311
440	IL17RB	0.00332082
441	ID3	0.00330276
442	ZIC1	0.0032988
443	KIRREL3	0.00328871
444	AFF2	0.00328386
445	JAKMIP1	0.0032821
446	DST	0.00327212
447	FAIM2	0.00326162
448	PCDHA5	0.00326039
449	MBNL3	0.00324961
450	PSD4	0.00324713
451	SLC6A9	0.00324701
452	FLJ40852	0.00322872
453	MID1	0.00320727
454	DOCK5	0.00319878
455	TULP2	0.0031942
456	DOCK9	0.00317608
457	FOXD2-AS1	0.00316306
458	NCOR2	0.00315275
459	AANAT	0.00314919
460	LOC100133920	0.00314783
461	CNR1	0.00314681
462	PRLHR	0.00314554
463	ADAMTS9	0.0031233
464	CITED2	0.00311921
465	BST2	0.00310886
466	FAM84B	0.00310755
467	DDR2	0.0030953
468	C3	0.00308958
469	LGALS1	0.00307373
470	MIR4461	0.00306543
471	KITLG	0.00305135
472	NAP1L1	0.00304718
473	C19orf38	0.0030347
474	PTCHD2	0.00301972
475	HMOX1	0.003013
476	NEU4	0.0029929
477	RGS9	0.00298479
478	KY	0.00297311
479	ACOT2	0.00296861
480	TENM1	0.00296035
481	EEF1A2	0.00295116
482	DCT	0.00294778
483	SIPA1	0.00294717
484	HRH2	0.00294507
485	UBC	0.00293846
486	TRA2A	0.00293341
487	BACE2	0.00293302
488	IRX2	0.00293183
489	SERTAD1	0.00291048
490	RELL1	0.00290995
491	PLD5	0.00290968
492	PIK3R6	0.00290953
493	DEFB109P1B	0.00289903
494	CXCR7	0.00289701
495	PLOD2	0.00288998
496	CHGA	0.00288921
497	HLA-DQA1	0.00286178
498	BVES	0.00285265
499	INPP5D	0.0028517
500	HOXD9	0.00284554
501	GLIPR2	0.00284513
502	KANSL1-AS1	0.00283956
503	VDAC3	0.00283884
504	CPNE5	0.00283871
505	RPL5	0.00283236
506	AEN	0.00283089
507	FOSL1	0.00282072
508	SERPINB6	0.00281854
509	BRD2	0.00280983
510	MAP1LC3A	0.00280975
511	HMGN1	0.00280611
512	FAM66B	0.00280444
513	TNFRSF10D	0.00279788
514	SPSB4	0.00279179
515	P2RY8	0.00278959
516	FEZ1	0.00278742
517	STAB1	0.00278662
518	OAS2	0.00278001
519	AQP4	0.00277906
520	KLF2	0.0027774
521	CSGALNACT1	0.00277267
522	ATP13A5	0.0027713
523	RAD51	0.00276252
524	ODF3B	0.0027574
525	PCDH11X	0.00274691
526	SERINC2	0.00274288
527	POU4F1	0.00274244
528	FOSL2	0.00273952
529	MRPL13	0.00272382
530	HAND2	0.00272126
531	SUMO2	0.00272033
532	MS4A4A	0.00271387
533	MSX1	0.00270862
534	LILRB2	0.00270651
535	BLM	0.00270203
536	NPL	0.00270146
537	TMEM66	0.00270137
538	TNFRSF10B	0.00269948
539	FLJ46906	0.00269553
540	RORB	0.00268973
541	KCNJ16	0.00268658
542	RGS8	0.00268015
543	CD180	0.00267787
544	FREM2	0.00267571
545	CNN2	0.00266224
546	CASP4	0.00266126
547	SPHKAP	0.00265639
548	ACSF2	0.0026452
549	GIMAP2	0.0026358
550	KCNA1	0.00263375
551	LATS2	0.00262121
552	NCALD	0.0026205
553	GRIN2D	0.00261915
554	LGI2	0.0026077
555	ITGB2-AS1	0.0026038
556	COL4A2	0.00260376
557	SMC4	0.00259666
558	PTPRN	0.00259235
559	BDH2	0.00258731
560	CHCHD2	0.00258293
561	SPDYE6	0.00257742
562	HK3	0.00257555
563	LOC389023	0.00257144
564	NRG1	0.00257045
565	PABPC1L	0.00256735
566	GNG5	0.00255489
567	ADAMTS7	0.00254612
568	NBN	0.00254559
569	CLEC17A	0.00254457
570	DCHS2	0.00253636
571	ADAMTS1	0.00253529
572	EEF2	0.0025302
573	AHCYL1	0.00252556
574	SNX9	0.00251232
575	TACR1	0.00250621
576	CYP27A1	0.00250033
577	TMEM176A	0.00249854
578	RAC2	0.00249728
579	SNTB1	0.00249613
580	RIN3	0.00249424
581	ATHL1	0.00249377
582	ZFP36L1	0.00249123
583	EGFR	0.0024896
584	DNAH7	0.00248955
585	RASGRP2	0.00248906
586	ISL2	0.00248336
587	FAM166A	0.00248073
588	RYR1	0.00247951
589	PDGFRB	0.00247584
590	SIGIRR	0.0024739
591	TSPAN12	0.00247272
592	PACRG	0.00247182
593	LINC00324	0.00246214
594	PPP1R12A	0.0024575
595	MT1G	0.0024502
596	HAMP	0.00244735
597	PPARGC1B	0.00243903
598	TMEM178A	0.00243562
599	HCG22	0.0024345
600	HLA-DPB2	0.0024319
601	SON	0.0024266
602	FERMT1	0.00242459
603	ANKRD30BL	0.00242382
604	SERPINB9	0.00242203
605	FGD2	0.00242026
606	SATB2	0.00241893
607	LOC148696	0.0024132
608	2018-09-11	0.0024118
609	TMSB10	0.00240851
610	RPS27L	0.00240238
611	CXCL12	0.00240102
612	DOK3	0.002398
613	ENC1	0.00239425
614	HNRPDL	0.00239088
615	TGFBR2	0.00238721
616	RNF144B	0.00238426
617	ID2	0.00238277
618	SNHG6	0.00238172
619	MKNK1	0.00238166
620	FES	0.00238127
621	CD72	0.00237769
622	GABBR1	0.00237644
623	VAMP5	0.00236917
624	EIF4B	0.0023684
625	PSMB9	0.00236702
626	SIPA1L2	0.00236646
627	EPHA2	0.0023647
628	FOLR2	0.00236415
629	DUSP4	0.00236373
630	SH3RF3-AS1	0.00236112
631	TGIF1	0.00234898
632	PLCG2	0.00234234
633	TRAF3IP3	0.00234212
634	CLEC2B	0.00232968
635	PPFIBP1	0.00232538
636	HIST1H2AE	0.00232331
637	ATP8B4	0.00231994
638	DOCK2	0.00231693
639	CYCS	0.00231522
640	ALDOC	0.00231077
641	SERPINE1	0.00230879
642	BCAT1	0.00230439
643	TAPBP	0.00229896
644	2018-03-06	0.00229888
645	LINC00032	0.00229687
646	SLC25A37	0.00229263
647	C6orf163	0.00229219
648	SRP14	0.00228831
649	NMB	0.00228815
650	SNORD116-20	0.00228305
651	N6AMT2	0.00228055
652	LACTB2	0.00227135
653	FGF9	0.00226748
654	SHFM1	0.00226226
655	CENPK	0.00225999
656	ARID5A	0.00225914
657	FAM46A	0.00225412
658	IFI30	0.00225367
659	HEPACAM	0.00225349
660	CAPN12	0.00225242
661	SP140	0.00225207
662	ATP5J2	0.00225037
663	ITPR1	0.00224978
664	TNFRSF14	0.00224577
665	LRRC7	0.00224446
666	EIF5A	0.00224137
667	TRANK1	0.00224082
668	TMEM163	0.0022402
669	CHCHD10	0.00223919
670	CDKN2B	0.00223889
671	GPRIN3	0.00223582
672	NXF1	0.00223455
673	TP53I11	0.00223447
674	PCDHGC5	0.00222569
675	ZFHX4	0.00222424
676	RPL13P5	0.0022226
677	STXBP5L	0.00222115
678	C1orf63	0.00222077
679	RIMBP2	0.00221323
680	PMP22	0.00220379
681	NETO2	0.00220311
682	RARRES3	0.00220173
683	HLA-DPB1	0.00219709
684	COPS6	0.00219209
685	ISG20	0.00218983
686	SMARCD3	0.002189
687	HRNR	0.00218338
688	ALOX5	0.00218158
689	CD40	0.00218127
690	NMRK1	0.00217984
691	EMILIN2	0.00217949
692	LOC100289561	0.00217743
693	C9orf89	0.00217718
694	LOC145783	0.00217064
695	CADPS	0.00216766
696	CEBPB	0.00216588
697	TNFRSF1A	0.00216479
698	LRRN3	0.00216476
699	CARD16	0.00215776
700	POLR2J	0.0021552
701	PDK4	0.00215518
702	CACNB2	0.00215455
703	FHL1	0.00215283
704	SRRM2	0.00215246
705	MTERFD1	0.00214915
706	ATP1B1	0.00214895
707	HSPA2	0.00214889
708	SEMA5A	0.00214732
709	ITGB2	0.00214632
710	TCP1	0.00214095
711	KIAA1683	0.00214094
712	ASAP1	0.00213816
713	TCIRG1	0.00213366
714	TLN2	0.00213289
715	KCNJ2	0.00213179
716	SIGLEC7	0.00212992
717	DENND1C	0.00212911
718	RPL10A	0.00212894
719	TRIM38	0.00212704
720	MOCS2	0.00212619
721	YWHAH	0.00211946
722	LIPG	0.00211166
723	RPLP0	0.00210843
724	ATXN7L3B	0.00210755
725	XBP1	0.0021068
726	FABP7	0.00210454
727	MSN	0.00210429
728	PRRC2C	0.00210427
729	CDH13	0.00209936
730	ARHGAP25	0.00209612
731	PCDHA8	0.00209252
732	CCZ1	0.00209157
733	HIST1H2BF	0.0020903
734	PDCD1	0.00209011
735	GABRB3	0.00209007
736	DDAH1	0.00208878
737	SIGLEC5	0.00208702
738	PLBD1	0.00208672
739	TLCD1	0.00208579
740	HAPLN1	0.00208537
741	CD55	0.00208522
742	IQGAP1	0.00208143
743	KIAA1644	0.00207841
744	VCAN	0.00207836
745	ANXA2R	0.00207784
746	HNRNPK	0.00207747
747	ZNF679	0.00207702
748	EPHX2	0.00207608
749	MYZAP	0.00207595
750	FXYD5	0.00207551
751	ABRACL	0.00207069
752	RASL11B	0.00207054
753	TTN-AS1	0.00206954
754	TCTEX1D4	0.00206837
755	DOCK4	0.00206474
756	NDUFA5	0.00204981
757	P2RY1	0.00204835
758	ACSL1	0.00204212
759	CCDC144B	0.00203981
760	CD93	0.0020391
761	GPN3	0.00203775
762	APC2	0.00203427
763	NACA	0.00203384
764	LYL1	0.0020319
765	EEF1D	0.00202761
766	ITPKB	0.00202546
767	SRGAP2C	0.00201731
768	CD300C	0.00201724
769	HEY2	0.00201541
770	IL4R	0.0020146
771	PDGFC	0.0020117
772	IER2	0.00201096
773	TERF2IP	0.00200498
774	CCNI	0.00200089
775	TLR1	0.00199813
776	ITGA7	0.00199629
777	SNORA53	0.00199529
778	PPP2R5A	0.00199508
779	TMEM2	0.00198851
780	IRF8	0.00198766
781	TMA7	0.00198291
782	PDE7B	0.00197903
783	CEBPA	0.00197798
784	EGFL7	0.00197744
785	MAT2A	0.00197658
786	CASP1	0.00197461
787	CAMKK1	0.00197204
788	FAM66D	0.00196777
789	C11orf58	0.0019672
790	RUNX1	0.00196486
791	LINC00689	0.00196268
792	ARHGAP4	0.00196017
793	SASH1	0.00195924
794	SULF1	0.00195835
795	LINC00516	0.00195273
796	RDX	0.00195192
797	IFNGR1	0.0019494
798	LOC642929	0.00194797
799	ACTA1	0.00194544
800	PLD1	0.00194077
801	UGP2	0.00194055
802	PDZRN4	0.00194041
803	SSBP2	0.00193769
804	C12orf75	0.00193664
805	PCDHB3	0.00193506
806	KIAA0226L	0.00192879
807	GPR75	0.00192525
808	TRPM5	0.00192145
809	CDCA7L	0.00192092
810	WDFY4	0.00191339
811	EPHB2	0.0019087
812	CD300LF	0.00190581
813	HAR1A	0.00190351
814	RNASE1	0.00190224
815	LRRC16A	0.00190215
816	SNORD116-17	0.00189905
817	CAV1	0.00189772
818	LOC401242	0.00189529
819	RPL3	0.00189408
820	KCNK2	0.00189353
821	CABP7	0.00188788
822	CD58	0.00188777
823	CDKN1A	0.00188735
824	NDST4	0.00188673
825	SPAG1	0.00188633
826	RALYL	0.0018854
827	CAHM	0.00188473
828	DCBLD1	0.00188435
829	HLA-DPA1	0.00188195
830	GALR1	0.00188111
831	LY86-AS1	0.00188092
832	LOC401397	0.00187985
833	EIF3H	0.00187831
834	SNX10	0.00187656
835	SCIN	0.00187514
836	SCHIP1	0.00187281
837	KCNF1	0.00187242
838	GFAP	0.00187185
839	DOCK8	0.00187057
840	WDYHV1	0.00186925
841	PRF1	0.00186886
842	UCP2	0.00186822
843	TNFRSF1B	0.00186659
844	CTSO	0.00186191
845	TMEM154	0.00185988
846	METTL7B	0.00185735
847	LRCH1	0.00185587
848	CLU	0.00185475
849	TYMP	0.00185367
850	TUBB2B	0.00185325
851	NUSAP1	0.00185266
852	PADI2	0.00184958
853	STARD5	0.00184671
854	SORBS2	0.0018436
855	RGCC	0.00184293
856	GRIK1	0.00184004
857	FUCA2	0.00183898
858	WDR16	0.00183885
859	DUSP1	0.00183475
860	GALNT18	0.00183295
861	WLS	0.00183159
862	LOC100133286	0.00183117
863	CYTIP	0.00182997
864	IGFBP5	0.00182836
865	CYTH3	0.00182827
866	FAM177B	0.0018265
867	NOVA2	0.00182576
868	DUSP5	0.0018257
869	FAM90A1	0.0018237
870	B2M	0.00182198
871	CSRP1	0.00182059
872	MRC2	0.00181947
873	BLNK	0.00181771
874	SNAP25	0.00181453
875	CISH	0.00181439
876	NUDT3	0.00181373
877	BAI1	0.00181162
878	SIGLEC14	0.00181029
879	ARL4C	0.0018094
880	CEBPD	0.00180699
881	ADORA2B	0.00180496
882	CALU	0.00180462
883	GPR3	0.00180445
884	PDE4D	0.00180387
885	LOC339505	0.0018021
886	TNFSF18	0.00179995
887	KIF13B	0.00179646
888	NMNAT3	0.00179467
889	DDX4	0.00179339
890	PAN3	0.00178958
891	KCNIP1	0.00178953
892	SLC9A1	0.00178937
893	LPAR4	0.00178921
894	CDKN3	0.00178455
895	BSG	0.00178403
896	HSP90AA1	0.00178122
897	AMER3	0.00178103
898	C19orf73	0.00177919
899	IGF2BP2	0.00177836
900	YIPF1	0.00177713
901	SPRED2	0.0017762
902	FAM66A	0.0017704
903	SNORA29	0.00176664
904	ID1	0.00176576
905	STON2	0.001765
906	HS3ST5	0.0017588
907	PION	0.00175878
908	DCHS1	0.00175781
909	CDC25B	0.00175706
910	POLR2K	0.00175475
911	LOC643387	0.00175334
912	ZNF536	0.00175308
913	DENND2A	0.00175098
914	SRSF3	0.00174998
915	GBP3	0.00174735
916	PCDHGA9	0.00174411
917	CENPF	0.00174171
918	DOK1	0.0017413
919	GLDC	0.00174126
920	FAM212A	0.00173893
921	PLB1	0.00173635
922	NFATC2	0.00173468
923	TRPV2	0.00173401
924	ZNF703	0.00173363
925	SNHG11	0.00173128
926	PTGS1	0.00173089
927	TAGLN2	0.00173
928	SERPINA10	0.00172951
929	SNORD116-19	0.00172711
930	MYT1L	0.0017248
931	SNORD116-15	0.00172176
932	NEU1	0.00172078
933	FAM71F2	0.00172025
934	ERMP1	0.00171882
935	HIST1H1D	0.0017188
936	KCNMB1	0.00171798
937	PCDH12	0.00171612
938	FCGR1B	0.00171557
939	IFITM3	0.00171411
940	ARHGAP15	0.00171226
941	NIPSNAP3A	0.00171061
942	APOD	0.00171037
943	SSPN	0.00171031
944	GPX3	0.00171007
945	CYP7B1	0.00170825
946	RBM6	0.00170681
947	FAT1	0.00170652
948	TGIF2	0.00170522
949	CAP2	0.00170503
950	ABCA7	0.0017039
951	GAPT	0.00170311
952	ARHGAP24	0.00170299
953	CD99P1	0.00170255
954	OSGIN2	0.00170126
955	CDH6	0.00170118
956	KCTD4	0.00170026
957	CIITA	0.00170009
958	PDLIM5	0.00169958
959	CSRNP3	0.00169795
960	CERKL	0.00169706
961	PRPS2	0.0016967
962	SYTL2	0.00169571
963	KLF4	0.00169336
964	ITM2C	0.00169144
965	PEBP1	0.00169142
966	DAGLB	0.00169108
967	TRPM2	0.00169085
968	CALM2	0.00168788
969	MEGF10	0.00168762
970	ITGAM	0.00168745
971	ACAT2	0.0016858
972	GMFG	0.0016848
973	THBS2	0.00168395
974	PNMA1	0.00167805
975	PPIC	0.00167653
976	2018-09-09	0.0016754
977	EPB41L4B	0.00167329
978	LMCD1	0.00167066
979	ATP10B	0.00167041
980	AKAP2	0.001668
981	KIF4A	0.00166511
982	CYC1	0.00166366
983	CREG1	0.00166311
984	IFITM2	0.00166279
985	P2RY13	0.00166252
986	LINC00152	0.00166042
987	GAB3	0.0016568
988	MUM1	0.00165662
989	SNORA61	0.00165553
990	IGFBP3	0.00165525
991	TNF	0.0016524
992	CYBRD1	0.00165091
993	EZR	0.00164754
994	SELL	0.00164527
995	SLC13A4	0.0016452
996	LOC153684	0.0016441
997	PUF60	0.00164348
998	BCL11B	0.00164261
999	RPS24	0.00164147
1000	CFD	0.00164057
1001	HLA-A	0.00164051
1002	VAMP8	0.00163994
1003	CCDC80	0.00163906
1004	COX7C	0.00163728
1005	SRRM4	0.00163479
1006	TLR2	0.00163298
1007	FSCN1	0.00163257
1008	C7orf73	0.00163253
1009	ANKRD20A5P	0.00163242
1010	PCBP3	0.00163174
1011	ASPM	0.00163165
1012	ACTL6B	0.00163153
1013	CDKN2A	0.00163103
1014	FOXO1	0.00163029
1015	MFSD2A	0.00162916
1016	EMID1	0.00162855
1017	GALNT9	0.00162821
1018	HMGB2	0.00162792
1019	MYO7A	0.00162743
1020	H2AFJ	0.00162718
1021	LOC101101776	0.00162689
1022	TMEM65	0.00162573
1023	CNTNAP4	0.00162209
1024	LOC399715	0.00161979
1025	PRSS35	0.00161721
1026	POU4F1-AS1	0.00161647
1027	MRGPRX3	0.00161214
1028	FLJ36000	0.00161158
1029	PRKAR1A	0.00160888
1030	TLR5	0.00160884
1031	RAB3IP	0.00160735
1032	SNHG12	0.0016065
1033	BMPER	0.00160499
1034	HIST1H2AK	0.00160488
1035	TOP2A	0.00160109
1036	LOC643355	0.00160073
1037	KLRC2	0.00159906
1038	TRIM22	0.00159746
1039	GBP2	0.00159682
1040	GAP43	0.00159615
1041	RGR	0.0015927
1042	B3GALT1	0.00158889
1043	USH2A	0.00158737
1044	CACNA1E	0.00158638
1045	SLC39A14	0.0015854
1046	FAM46C	0.00158484
1047	WHAMMP1	0.00158192
1048	GBGT1	0.00158041
1049	FAT3	0.00157983
1050	TIMP1	0.00157775
1051	FNDC4	0.00157768
1052	LOC729739	0.00157723
1053	CSF3R	0.001576
1054	ZFHX4-AS1	0.001575
1055	RBPMS	0.00157478
1056	MFRP	0.00157467
1057	LRRCC1	0.00157202
1058	CBR3	0.00157046
1059	NABP1	0.00156954
1060	BCL2L12	0.00156912
1061	FBXO22-AS1	0.00156836
1062	LAMB1	0.00156801
1063	PABPC1	0.00156765
1064	SNORD116-14	0.00156682
1065	USP32P1	0.0015662
1066	GIMAP5	0.00156469
1067	TMEM255B	0.00156374
1068	HERC5	0.00156152
1069	FCGBP	0.00156097
1070	SNHG7	0.00156064
1071	SQLE	0.0015606
1072	NOD2	0.00156011
1073	KAL1	0.00155968
1074	TM4SF20	0.001557
1075	DGCR6	0.0015563
1076	MTMR7	0.00155581
1077	DECR1	0.00155461
1078	MCF2L	0.00155458
1079	ANXA4	0.00155324
1080	CXCR4	0.00155259
1081	PRR24	0.00155216
1082	ELF4	0.00155212
1083	ILF3	0.0015513
1084	BTG2	0.00154933
1085	PTTG1	0.00154893
1086	CA8	0.00154747
1087	ANKRD20A3	0.00154625
1088	RNF122	0.00154586
1089	CSPG4	0.00154444
1090	IQGAP3	0.00154421
1091	PPIEL	0.00154415
1092	MYO7B	0.00154224
1093	F2R	0.00154004
1094	HIATL2	0.0015393
1095	FAM78A	0.00153929
1096	ACAP1	0.00153812
1097	SCARNA9	0.00153595
1098	PABPN1	0.00153567
1099	OSBPL3	0.0015355
1100	PLEKHA3	0.00153183
1101	GRAMD3	0.00153031
1102	WSCD1	0.00152991
1103	HK2	0.00152975
1104	GBP1	0.00152964
1105	UBA7	0.00152622
1106	FLI1	0.00152589
1107	SLC6A17	0.00152507
1108	STK32B	0.00152497
1109	TMEM63A	0.00152406
1110	ADAP1	0.00152398
1111	EIF3E	0.00152268
1112	EYA1	0.00152166
1113	VWC2	0.00151959
1114	RPL6	0.00151698
1115	RASAL3	0.00151656
1116	LIMCH1	0.00151563
1117	GRASP	0.00151239
1118	THEMIS2	0.00151212
1119	ARHGEF6	0.00151159
1120	PAPLN	0.00151083
1121	LINC00116	0.00150898
1122	UBR5	0.00150889
1123	FARP1	0.00150756
1124	RANBP3L	0.00150603
1125	OPHN1	0.00150551
1126	CLEC18A	0.0015049
1127	NRSN1	0.00150488
1128	FCGR3A	0.00150479
1129	PHLDA1	0.00150407
1130	ACTG1	0.00150389
1131	ZBTB7B	0.00150341
1132	NUDT16	0.00150332
1133	PWWP2B	0.0015025
1134	ATF4	0.00150199
1135	RELN	0.00150148
1136	STOX1	0.00150124
1137	EFHD1	0.00150107
1138	C3orf70	0.00150077
1139	PCDHB13	0.00150067
1140	SLC1A5	0.0015002
1141	SOCS3	0.00150009
1142	REV3L	0.00149971
1143	MYOF	0.00149774
1144	FAM105A	0.00149621
1145	EMR2	0.00149611
1146	RPS9	0.001496
1147	EIF3F	0.00149543
1148	CD48	0.0014949
1149	FZD5	0.00149278
1150	ANKRD20A12P	0.00149216
1151	FBXW4	0.00148643
1152	LMO2	0.0014857
1153	DLEU7-AS1	0.00148564
1154	SGK3	0.00148478
1155	EIF4A1	0.00148407
1156	MYH9	0.00148207
1157	RAI2	0.00148205
1158	RIMS3	0.00148007
1159	PCDHB4	0.00147995
1160	RTN4RL2	0.00147899
1161	HPR	0.00147868
1162	LOC349196	0.00147853
1163	TP53I13	0.00147827
1164	RBBP8	0.00147488
1165	PCDHA4	0.00147471
1166	MITF	0.00147381
1167	CYR61	0.0014682
1168	SCPEP1	0.00146772
1169	ANLN	0.00146736
1170	PLP1	0.00146729
1171	CCNB2	0.00146715
1172	HIST1H3A	0.00146386
1173	LOC100630923	0.00146374
1174	RGMA	0.0014637
1175	HSPA8	0.00146244
1176	SEMA6A	0.00146081
1177	VAMP1	0.00146052
1178	NCAM1	0.00146046
1179	C6orf147	0.00145958
1180	HIST1H2BK	0.00145911
1181	NOG	0.00145886
1182	HSPB1	0.00145839
1183	HLA-G	0.001458
1184	PAX6	0.00145758
1185	ANKRD20A11P	0.00145657
1186	ABCA1	0.00145581
1187	TMEM144	0.00145552
1188	FAM167A	0.00145505
1189	FLRT2	0.00145493
1190	NT5E	0.00145451
1191	RIT2	0.0014538
1192	MAP3K4	0.00145287
1193	HPGDS	0.00145253
1194	KIAA1432	0.00145199
1195	PRR5L	0.00145169
1196	NBL1	0.00145095
1197	CCNI2	0.00144963
1198	CDCA7	0.00144962
1199	ASCL1	0.00144916
1200	EFNB1	0.00144772
1201	LOC148145	0.001447
1202	PRKCH	0.00144614
1203	AFF1	0.00144475
1204	TBC1D1	0.00144456
1205	CSF2RB	0.00144114
1206	PVRL2	0.00144105
1207	ZNF521	0.00144067
1208	LOC641746	0.00143998
1209	HIVEP2	0.00143868
1210	TLR3	0.00143805
1211	EYA2	0.00143768
1212	GABRA3	0.00143756
1213	GPC4	0.00143624
1214	TMEM64	0.00143578
1215	BATF3	0.00143503
1216	SLC25A18	0.00143438
1217	SLC7A7	0.00143394
1218	MORF4L2-AS1	0.00143359
1219	SIGLEC9	0.00143137
1220	MOB3B	0.00143057
1221	MEF2A	0.00142836
1222	LHFPL2	0.00142822
1223	REST	0.00142812
1224	SCN7A	0.00142793
1225	NCL	0.00142748
1226	HIST1H1B	0.00142695
1227	RREB1	0.00142572
1228	ZFP36	0.00142419
1229	PEX2	0.00142349
1230	FAM126A	0.00142342
1231	ISYNA1	0.00142185
1232	CCDC84	0.00141957
1233	ANKRD22	0.00141782
1234	C6orf48	0.00141711
1235	NTRK2	0.00141648
1236	SEC61G	0.00141619
1237	PARP8	0.00141398
1238	CCDC109B	0.00141391
1239	CX3CR1	0.00141291
1240	LAMP5	0.00141163
1241	HMGCS1	0.00141
1242	LOC285847	0.00140875
1243	CHPT1	0.00140801
1244	LOC284395	0.00140757
1245	PLS3	0.00140734
1246	RBM47	0.00140636
1247	ALOX5AP	0.00140475
1248	DPP10	0.00140393
1249	SEMA4B	0.00140355
1250	CCL3	0.00140322
1251	MACROD1	0.00140321
1252	TRIP6	0.0014018
1253	AKAP12	0.00140175
1254	CCR1	0.00140153
1255	ANGPTL1	0.00140083
1256	PLK3	0.0014001
1257	TNFSF8	0.00139966
1258	KCNQ3	0.00139952
1259	RBP3	0.0013983
1260	LENG9	0.00139772
1261	RPL28	0.00139671
1262	ARHGAP18	0.00139352
1263	GLRA3	0.00139318
1264	HNRNPD	0.00139008
1265	DENND3	0.00138929
1266	HNMT	0.00138608
1267	LOC100240734	0.00138485
1268	ZMYND11	0.00138417
1269	TMIGD2	0.00138389
1270	LY96	0.00138308
1271	FAH	0.00138241
1272	PLA2G4A	0.00138127
1273	MAN1A1	0.00138089
1274	C10orf55	0.00138081
1275	C1QTNF9	0.00138042
1276	MYO1F	0.00137935
1277	HOXD-AS2	0.00137876
1278	KCNN3	0.00137745
1279	DNM1	0.00137601
1280	DHRS3	0.00137589
1281	BHLHE40	0.00137519
1282	SLC15A3	0.0013731
1283	HIST1H2AD	0.00137303
1284	TXNIP	0.00137166
1285	ANK1	0.00137164
1286	AK5	0.00137129
1287	RTN1	0.00137086
1288	ID4	0.00137066
1289	EIF5	0.00137064
1290	YWHAZ	0.00137056
1291	PER3	0.00137044
1292	STARD3NL	0.00137027
1293	ENKUR	0.0013695
1294	SAR1A	0.00136747
1295	AHCYL2	0.00136625
1296	ADAMTS20	0.00136605
1297	GADD45A	0.00136531
1298	FAIM3	0.00136505
1299	NLRP1	0.00136411
1300	PCMTD2	0.00136384
1301	PPP1R32	0.00136337
1302	BIRC5	0.00136319
1303	HIST1H2BN	0.00136315
1304	LPAR1	0.0013623
1305	C3orf35	0.0013622
1306	SEMA4D	0.00136075
1307	ZIC4	0.00136062
1308	TCEA1	0.00136013
1309	PRKDC	0.0013599
1310	TGFB1I1	0.00135937
1311	CECR5-AS1	0.0013591
1312	MX1	0.00135788
1313	CDH18	0.00135725
1314	SCN3A	0.00135684
1315	ATP5EP2	0.00135676
1316	GPRASP1	0.00135655
1317	RGPD1	0.00135642
1318	ADHFE1	0.00135537
1319	RUNX3	0.00135451
1320	DDX11L9	0.00135437
1321	NCF1	0.00135345
1322	PCDHA3	0.00135336
1323	FMNL1	0.00135315
1324	IGDCC3	0.00135224
1325	SYNE1	0.0013519
1326	MYL10	0.00135184
1327	SCG5	0.00135167
1328	IER5	0.0013516
1329	CPED1	0.00135151
1330	TTN	0.00135147
1331	PPCS	0.00135129
1332	COG5	0.00134998
1333	HBB	0.00134714
1334	PLEC	0.00134689
1335	CYSLTR1	0.00134664
1336	GPD1L	0.00134636
1337	ST8SIA5	0.00134626
1338	FAHD2B	0.00134535
1339	ALDH6A1	0.00134524
1340	LOC643669	0.00134457
1341	SMAD9	0.00134362
1342	DRAXIN	0.00134331
1343	RPL36	0.00134281
1344	FGD3	0.00134273
1345	LOC389634	0.001338
1346	ITGA4	0.0013377
1347	ABCC6	0.00133769
1348	NRBP2	0.00133589
1349	GSTM1	0.00133529
1350	RFESD	0.00133366
1351	MLLT10P1	0.0013312
1352	SCARNA17	0.00133068
1353	LOC100128822	0.00133039
1354	TUBA1A	0.00133031
1355	CD99	0.00132911
1356	METRNL	0.00132893
1357	2018-03-03	0.00132892
1358	GOLM1	0.00132864
1359	IDI2-AS1	0.00132845
1360	RAB34	0.00132834
1361	RHOJ	0.00132797
1362	PLG	0.00132472
1363	HOMER3	0.00132345
1364	AHNAK	0.00132256
1365	PAK1	0.00132196
1366	GREB1L	0.00132161
1367	TTYH2	0.00132089
1368	ACOT11	0.00132089
1369	USP9Y	0.00132009
1370	C2CD2L	0.00131918
1371	ABHD2	0.00131914
1372	MCC	0.00131912
1373	SDCBP	0.00131698
1374	PIAS2	0.00131575
1375	FXYD2	0.00131525
1376	ITPKC	0.00131459
1377	FLJ35390	0.00131447
1378	VSTM2A	0.0013143
1379	PIGG	0.00131414
1380	CARD11	0.00131405
1381	LOC100286793	0.0013132
1382	LPAR5	0.00131256
1383	OLFM1	0.00131208
1384	MTFP1	0.00131163
1385	ADSSL1	0.00131118
1386	ALPP	0.00131066
1387	ZNF721	0.00130959
1388	TYMS	0.00130793
1389	SLC30A1	0.00130783
1390	GRHL1	0.00130753
1391	GATSL3	0.0013074
1392	DISC1	0.00130724
1393	TNFSF12-TNFSF13	0.00130697
1394	CNTN2	0.00130669
1395	DYNLT1	0.00130481
1396	TSACC	0.00130342
1397	GIMAP6	0.00130326
1398	SIGLEC1	0.00130184
1399	IL13RA1	0.00130099
1400	EID3	0.0013001
1401	PAPPA	0.00129966
1402	GLDN	0.00129935
1403	CA10	0.0012993
1404	XDH	0.00129921
1405	BNIP3	0.00129893
1406	RPS19	0.00129807
1407	ANKRD18B	0.00129713
1408	SNORD17	0.00129693
1409	LAPTM5	0.00129633
1410	SORCS1	0.00129474
1411	BRCA2	0.00129419
1412	MAFB	0.0012938
1413	MAP10	0.00129346
1414	NAB1	0.00129295
1415	SEPP1	0.00129215
1416	NDUFB2	0.00129212
1417	LOC100505738	0.00129185
1418	FAM179A	0.00129124
1419	DBIL5P2	0.00129097
1420	AMOTL2	0.00129071
1421	KYNU	0.00129039
1422	ARRDC3	0.00128874
1423	DNAJB13	0.00128855
1424	SOX9	0.00128787
1425	MALAT1	0.00128719
1426	PVT1	0.00128691
1427	FONG	0.00128658
1428	MAF	0.00128611
1429	PURG	0.00128545
1430	EIF1B	0.00128516
1431	INTU	0.00128479
1432	MYD88	0.00128466
1433	RAD52	0.00128257
1434	ASAP2	0.00128182
1435	C3orf58	0.0012805
1436	EPB41L3	0.00128045
1437	RWDD2B	0.00128001
1438	HIST2H3D	0.00127968
1439	TMEM251	0.00127946
1440	PLA2G16	0.00127801
1441	HRASLS	0.00127637
1442	C10orf128	0.00127561
1443	RAI14	0.00127547
1444	C1orf213	0.00127414
1445	FAM90A7P	0.00127402
1446	NKAIN4	0.00127388
1447	TAS2R5	0.00127315
1448	GK	0.00127313
1449	PDE9A	0.00127235
1450	CS	0.00127153
1451	JAK3	0.00127109
1452	AOAH	0.00126995
1453	TMEM173	0.00126916
1454	ABTB2	0.00126908
1455	ERAP1	0.00126899
1456	COL4A3	0.00126852
1457	CD36	0.0012683
1458	PIP5KL1	0.00126782
1459	PTEN	0.00126707
1460	BCL2L11	0.00126702
1461	ETS2	0.00126526
1462	CHEK2P2	0.00126518
1463	CIB2	0.00126464
1464	PICK1	0.00126396
1465	TEKT4	0.00126382
1466	LOC100505978	0.00126293
1467	MZT2A	0.00126287
1468	BCL3	0.00126257
1469	UNC93B1	0.0012616
1470	COMMD8	0.00126128
1471	CDR2	0.0012601
1472	KDM5D	0.00125956
1473	PLSCR1	0.00125942
1474	LOC154761	0.00125897
1475	HIP1R	0.00125739
1476	CDHR1	0.00125723
1477	DHRS13	0.00125679
1478	C1QTNF5	0.00125657
1479	TGFB2	0.00125612
1480	FRMD4B	0.00125544
1481	CRISPLD1	0.00125517
1482	SNCA	0.00125498
1483	TEK	0.00125448
1484	ACOT9	0.00125394
1485	POLR2J3	0.0012533
1486	LAPTM4B	0.00125289
1487	SLC11A1	0.00125217
1488	PCDHGC4	0.00125157
1489	ANKRD18DP	0.00125112
1490	CSRP2	0.00125065
1491	PEG3-AS1	0.00125019
1492	SPNS3	0.00125004
1493	LOC100134229	0.00124829
1494	MDK	0.0012475
1495	ITGA9	0.00124694
1496	PTPRC	0.00124584
1497	MAP3K5	0.00124401
1498	NBEAL2	0.00124268
1499	SET	0.00124266
1500	PLA2G7	0.00124228
1501	SACS	0.00124075
1502	CDH15	0.00124058
1503	FCGR2B	0.00124038
1504	TREML1	0.00123966
1505	PRUNE2	0.00123947
1506	NEDD1	0.00123839
1507	PCK2	0.00123801
1508	SLC35F1	0.00123783
1509	ANKRD18A	0.0012375
1510	HLA-DRA	0.00123549
1511	FAM214B	0.00123482
1512	VSNL1	0.00123475
1513	MRPS31	0.0012347
1514	SPI1	0.00123386
1515	ATP2C2	0.00123241
1516	WDR67	0.00123204
1517	RGPD2	0.00123124
1518	TICRR	0.00122966
1519	DDB2	0.00122966
1520	RCSD1	0.00122836
1521	GLRX	0.00122705
1522	IPO11-LRRC70	0.00122646
1523	LTC4S	0.00122636
1524	RGS11	0.00122555
1525	CLK1	0.00122493
1526	KCNN4	0.0012246
1527	ADCK2	0.00122456
1528	CENPV	0.00122417
1529	OSR1	0.00122333
1530	ZNF572	0.00122119
1531	CELF4	0.00122088
1532	TMEM200B	0.00122032
1533	SYCP3	0.00121949
1534	SCD5	0.00121837
1535	IFIT2	0.00121762
1536	GPR132	0.00121759
1537	LDHB	0.00121737
1538	OR7E2P	0.00121718
1539	DTNA	0.00121633
1540	DEDD2	0.00121633
1541	LOC100130705	0.00121622
1542	SLC43A3	0.00121585
1543	TMEM161B-AS1	0.00121492
1544	FAM129B	0.00121434
1545	PHLDA3	0.00121387
1546	C21orf119	0.00121332
1547	MYOZ2	0.00121287
1548	ANTXR2	0.00121271
1549	SLC12A7	0.00121189
1550	SERPIND1	0.0012116
1551	NTAN1	0.00121102
1552	POTEF	0.00121088
1553	GPR4	0.00121081
1554	LOC100653515	0.00121051
1555	MAMDC2	0.00120967
1556	SOX1	0.001209
1557	ELP4	0.00120725
1558	UBE2T	0.00120659
1559	DPYD	0.00120659
1560	LEPREL1	0.00120552
1561	DCAF13	0.00120538
1562	HCG17	0.00120519
1563	IKZF1	0.00120374
1564	SNAPC3	0.00120365
1565	FCHSD1	0.0012029
1566	HNRNPC	0.00120171
1567	COL4A4	0.00119989
1568	RPS10P7	0.00119957
1569	TMEM116	0.00119909
1570	LEAP2	0.0011989
1571	SAMSN1	0.00119849
1572	LRRC37A4P	0.0011981
1573	BEST3	0.00119776
1574	SCARNA2	0.0011976
1575	SLC22A18	0.00119697
1576	RASGRP3	0.00119585
1577	CYTH4	0.00119522
1578	RPL38	0.00119377
1579	HMGB1	0.00119355
1580	INTS6	0.00119353
1581	C17orf107	0.00119342
1582	RUNX2	0.00119334
1583	LTV1	0.0011928
1584	APOBR	0.00119264
1585	ZYX	0.00119256
1586	PLTP	0.00119158
1587	CHN2	0.0011914
1588	SLC39A10	0.0011912
1589	TFRC	0.00119034
1590	DKK3	0.00119003
1591	EN1	0.00118872
1592	HS3ST1	0.00118786
1593	PCDH10	0.00118716
1594	MILR1	0.00118715
1595	HEXIM1	0.0011867
1596	STAT6	0.00118619
1597	AFAP1L2	0.0011857
1598	PKD1P1	0.0011856
1599	RD3	0.00118465
1600	TPCN1	0.00118424
1601	HSD17B7P2	0.00118299
1602	FGF1	0.00118242
1603	FAM90A25P	0.00118193
1604	LINC00278	0.00118044
1605	LILRA2	0.00118011
1606	SPRY1	0.00117969
1607	RPS15	0.00117926
1608	GIMAP4	0.00117805
1609	C10orf54	0.00117761
1610	TAGAP	0.00117738
1611	GYPE	0.00117702
1612	PALD1	0.00117517
1613	TRIL	0.00117491
1614	GRB10	0.00117423
1615	SLC13A3	0.00117406
1616	C1orf54	0.00117363
1617	HLA-DOA	0.00117328
1618	NOXA1	0.00117279
1619	RFX2	0.00117257
1620	PDE10A	0.0011724
1621	SLC45A4	0.00117217
1622	HIST2H2BF	0.00117191
1623	SBDS	0.00117189
1624	GSG1L	0.00117162
1625	DPY19L2P3	0.00117128
1626	MOK	0.00117125
1627	P2RY12	0.00117068
1628	PLGRKT	0.00117014
1629	SH2B2	0.00116932
1630	USP2	0.00116881
1631	GNG12-AS1	0.00116805
1632	METTL21EP	0.00116615
1633	NCF1C	0.0011658
1634	PLP2	0.00116557
1635	LOC440700	0.00116486
1636	SEC14L1	0.00116404
1637	SNX7	0.00116394
1638	PMAIP1	0.00116377
1639	ABHD3	0.00116369
1640	BPTF	0.00116362
1641	ADAP2	0.00116341
1642	SMIM8	0.00116279
1643	DGKH	0.00116203
1644	NIPSNAP1	0.0011618
1645	IRAK3	0.00116099
1646	RNASE2	0.00116095
1647	KBTBD11	0.00116094
1648	PCDHGC3	0.00116091
1649	PRKCD	0.00116025
1650	CNTNAP5	0.00116013
1651	GJD4	0.00115957
1652	PIGP	0.00115954
1653	GLIPR1	0.00115948
1654	ANKEF1	0.00115941
1655	DACH2	0.00115935
1656	FAM49A	0.00115906
1657	GCH1	0.0011588
1658	LHX9	0.00115799
1659	LONRF3	0.00115715
1660	LOXL2	0.00115693
1661	TTC18	0.00115556
1662	MTFR1	0.00115554
1663	RPS5	0.00115541
1664	APBB2	0.00115489
1665	PKDCC	0.00115411
1666	SSR1	0.00115404
1667	NDUFB3	0.00115319
1668	LRRK1	0.00115198
1669	ANO3	0.00115157
1670	WDFY2	0.00115119
1671	MORF4L1	0.00115091
1672	NBPF10	0.00115042
1673	FAM133DP	0.0011504
1674	ZC2HC1A	0.00115034
1675	IL10RA	0.00115011
1676	SPTBN5	0.00115007
1677	GSN	0.00114999
1678	AGBL3	0.00114994
1679	MEF2BNB-MEF2B	0.0011493
1680	HNRNPH3	0.00114918
1681	ELL2	0.00114821
1682	RPS2	0.00114803
1683	HSPA4L	0.00114761
1684	MMP16	0.00114708
1685	RASSF3	0.00114702
1686	LOC646626	0.00114622
1687	SLCO2B1	0.00114517
1688	C2orf76	0.00114475
1689	IRF2BP1	0.00114442
1690	STYXL1	0.00114356
1691	WBP2	0.00114251
1692	CASQ1	0.00114247
1693	HES4	0.00114246
1694	ZNF610	0.00114197
1695	BIN2	0.00114177
1696	APOBEC3C	0.00114168
1697	ITPRIP	0.0011414
1698	FAM181A	0.00114132
1699	CREB3L2	0.00114122
1700	IL17RC	0.00114064
1701	KHDC1	0.00114061
1702	SRI	0.00114042
1703	SLC12A3	0.0011398
1704	GGCT	0.00113966
1705	DDIT4	0.00113964
1706	FUS	0.0011396
1707	LOC399753	0.00113883
1708	SRGAP2B	0.00113879
1709	FADS3	0.00113861
1710	HSPA1L	0.00113774
1711	TBC1D3C	0.0011372
1712	KIAA1211L	0.00113647
1713	DHRS2	0.00113632
1714	RASL10A	0.00113585
1715	ERLIN2	0.00113575
1716	SGK223	0.00113431
1717	ST3GAL4	0.00113422
1718	MATK	0.00113331
1719	FXYD7	0.00113302
1720	POLR3G	0.00113284
1721	ELOVL2-AS1	0.00113277
1722	ITGA10	0.00113266
1723	MICAL1	0.00113254
1724	RARB	0.00113026
1725	GLRX5	0.00112994
1726	BAZ2B	0.00112894
1727	RALB	0.00112862
1728	ZFHX3	0.00112813
1729	AGAP11	0.00112803
1730	PNMA3	0.00112691
1731	DCTD	0.00112581
1732	CDH24	0.00112564
1733	TRIP10	0.00112431
1734	PPP1R3B	0.00112411
1735	SLC9A9	0.00112405
1736	TREM1	0.00112399
1737	ANKRD33B	0.00112214
1738	CSF1R	0.00112154
1739	UBE2V2	0.00112153
1740	IFI44	0.00112097
1741	VWF	0.00112077
1742	TGS1	0.0011198
1743	MFAP4	0.00111908
1744	GHRLOS	0.00111761
1745	PDGFRA	0.00111725
1746	SLC25A27	0.00111697
1747	C10orf11	0.00111695
1748	MYO15B	0.00111675
1749	FAM182B	0.00111625
1750	CASC5	0.00111606
1751	DAB2	0.00111598
1752	KCNA6	0.00111596
1753	PCBP2	0.00111582
1754	S100A6	0.00111424
1755	LEPROTL1	0.00111279
1756	SHISA6	0.00111265
1757	HIST1H4K	0.0011125
1758	DOK5	0.00111243
1759	ZNF467	0.00111178
1760	EYS	0.00111178
1761	RAB11FIP5	0.00111149
1762	CD33	0.00111127
1763	RPS3A	0.00111113
1764	RAB32	0.0011108
1765	MRPS33	0.00111068
1766	ACRBP	0.00111032
1767	LMO3	0.00110976
1768	TMEM169	0.0011091
1769	SLC27A5	0.0011089
1770	ZNF816	0.00110765
1771	KMO	0.00110613
1772	NAB2	0.00110532
1773	CD44	0.00110493
1774	LAIR1	0.00110472
1775	IFIH1	0.00110449
1776	CCL3L3	0.00110428
1777	TMEM206	0.00110401
1778	PCED1B	0.00110324
1779	RAB20	0.00110278
1780	LITAF	0.00110273
1781	COTL1	0.00110255
1782	CABLES1	0.00110175
1783	CTSH	0.00110128
1784	UBE2C	0.00110124
1785	TIPIN	0.00110121
1786	PTPRD	0.00110117
1787	KLHL4	0.00110069
1788	OIP5	0.00109878
1789	PGAM2	0.0010987
1790	NUPL2	0.00109793
1791	SFT2D1	0.00109788
1792	NIPSNAP3B	0.00109772
1793	EPHB3	0.00109621
1794	CDH3	0.00109575
1795	HPS1	0.00109563
1796	CYTL1	0.00109548
1797	RPS27A	0.00109486
1798	IQCG	0.0010943
1799	RPS15A	0.00109418
1800	C5orf38	0.00109334
1801	SLC37A1	0.00109219
1802	MTSS1	0.00109218
1803	HNRNPA3	0.00109191
1804	REPS2	0.00109123
1805	MRPS6	0.00109098
1806	PLCE1	0.00109072
1807	MIR155HG	0.00109066
1808	IL2RG	0.00108985
1809	SNRPF	0.00108958
1810	HSPE1	0.00108958
1811	SNORA40	0.00108898
1812	IL18	0.00108863
1813	HLA-DRB5	0.00108813
1814	STK32A	0.00108781
1815	DIO2	0.0010872
1816	ANKK1	0.00108713
1817	PDK1	0.00108643
1818	NTN4	0.00108628
1819	LDHA	0.00108605
1820	CH25H	0.00108572
1821	VSIG4	0.00108497
1822	SMIM4	0.00108421
1823	IFNGR2	0.00108401
1824	SIPA1L1	0.00108364
1825	CSDC2	0.00108328
1826	LOC339975	0.00108255
1827	SCN4B	0.00108238
1828	TUBB2A	0.00108105
1829	HEG1	0.00108079
1830	FAM86B1	0.0010802
1831	CYP2R1	0.00107999
1832	FRMD5	0.00107964
1833	SEL1L3	0.00107943
1834	ALOX12P2	0.00107896
1835	SLC16A8	0.00107893
1836	CD14	0.00107878
1837	C12orf49	0.00107785
1838	MTRNR2L4	0.00107778
1839	HSD3BP4	0.00107749
1840	FUBP3	0.0010769
1841	PDPR	0.00107591
1842	S100A10	0.00107588
1843	RPA3	0.00107558
1844	PRSS12	0.00107554
1845	LOC100132707	0.00107552
1846	APLP1	0.00107551
1847	SLC38A5	0.00107477
1848	ALG1L2	0.00107275
1849	ZNF473	0.0010723
1850	NTN1	0.0010712
1851	IDI1	0.00106995
1852	GIMAP7	0.00106983
1853	NXPH3	0.00106906
1854	RPP38	0.00106866
1855	NFATC1	0.00106841
1856	PTRH1	0.00106786
1857	PRH1	0.00106771
1858	TNRC18	0.00106752
1859	DIAPH2	0.00106719
1860	ETV6	0.00106704
1861	SLC9B1	0.00106674
1862	FGF13	0.00106639
1863	MRS2	0.00106556
1864	PCSK6	0.00106496
1865	SPDYE1	0.00106414
1866	KLHL7	0.00106393
1867	COL28A1	0.00106377
1868	TMEM68	0.00106346
1869	FPR1	0.0010632
1870	NRG3	0.00106286
1871	C9orf72	0.00106273
1872	KIF26B	0.00106272
1873	DDX11L2	0.00105996
1874	SIDT1	0.00105989
1875	SUCLG2	0.00105966
1876	ZNF252P-AS1	0.00105945
1877	A1CF	0.00105929
1878	LOC100133091	0.00105903
1879	MYO16	0.00105902
1880	LOC400680	0.00105899
1881	MAN2A1	0.00105871
1882	RSU1	0.00105838
1883	ETV4	0.00105771
1884	KIAA0020	0.00105768
1885	KRT10	0.00105689
1886	ADORA1	0.00105611
1887	ZC3H12A	0.00105575
1888	ZCCHC9	0.00105451
1889	PCDHB5	0.00105426
1890	EEF1G	0.00105356
1891	RARRES1	0.0010525
1892	LOC100130331	0.00105207
1893	COL9A2	0.0010517
1894	CORO1C	0.0010509
1895	KLHL6	0.0010509
1896	PIK3AP1	0.00105073
1897	MSTN	0.00105052
1898	RPL12	0.0010496
1899	NDUFB9	0.00104947
1900	KLF11	0.00104897
1901	ACPP	0.00104824
1902	FAM83D	0.0010481
1903	SELENBP1	0.00104649
1904	PFN2	0.00104613
1905	RFTN1	0.00104613
1906	USP18	0.00104603
1907	GOLGA8DP	0.00104507
1908	GP5	0.00104498
1909	HMGN2	0.00104486
1910	TRIM9	0.00104475
1911	TMEM120A	0.00104458
1912	LOC646903	0.00104406
1913	EHD4	0.00104318
1914	SPATA13	0.00104306
1915	RNU6-28	0.0010422
1916	FGF14	0.00104158
1917	METTL7A	0.00104153
1918	PGM5	0.00104116
1919	NCKAP1L	0.00104081
1920	SYNC	0.00104031
1921	LINC00857	0.00104009
1922	SP110	0.00103959
1923	TIFA	0.00103933
1924	HLA-DRB1	0.00103923
1925	TRIM7	0.00103874
1926	PRSS53	0.00103846
1927	GSTM3	0.00103806
1928	CMKLR1	0.00103802
1929	LACTB	0.00103793
1930	FAM133B	0.0010379
1931	ZNF169	0.00103742
1932	ATOH8	0.00103738
1933	ST6GAL1	0.00103696
1934	FAM186B	0.00103662
1935	STON1-GTF2A1L	0.00103648
1936	DDX3X	0.00103579
1937	FAM53B	0.00103545
1938	LILRB4	0.00103544
1939	HAUS6	0.00103542
1940	CCDC61	0.00103538
1941	PITPNA-AS1	0.00103538
1942	LOC400752	0.00103523
1943	IGDCC4	0.00103469
1944	LANCL2	0.00103435
1945	TPX2	0.0010339
1946	ZNRF2P1	0.00103381
1947	MALSU1	0.00103352
1948	TMEM196	0.00103345
1949	GYPC	0.00103305
1950	CDK7	0.00103288
1951	C7orf53	0.00103282
1952	C16orf93	0.00103214
1953	CD28	0.00103182
1954	CYBA	0.00103139
1955	TRIB1	0.00103124
1956	SMAP1	0.00103064
1957	CHST11	0.00103034
1958	PSMA2	0.00103015
1959	FILIP1L	0.00102977
1960	SNORA4	0.00102912
1961	SMN1	0.00102901
1962	LEKR1	0.0010283
1963	ATP5C1	0.00102766
1964	FAM133A	0.00102725
1965	DNAH10	0.0010271
1966	HHIPL1	0.00102703
1967	HPCAL1	0.00102689
1968	TFEC	0.00102687
1969	ZSCAN31	0.0010268
1970	LILRA1	0.00102624
1971	CHST7	0.00102556
1972	IRF3	0.00102538
1973	CD274	0.00102527
1974	ARHGAP5-AS1	0.00102496
1975	VASP	0.00102495
1976	SETD9	0.00102493
1977	MSRB2	0.00102322
1978	LOC286359	0.00102315
1979	HEY1	0.00102279
1980	SLC2A3	0.00102273
1981	FAM5C	0.00102249
1982	AGPAT2	0.00102207
1983	USP17L2	0.00102199
1984	POLE2	0.00102057
1985	TPM2	0.00102033
1986	FDXR	0.00101991
1987	CYP2S1	0.00101973
1988	REEP4	0.00101962
1989	VAC14	0.00101922
1990	SBNO2	0.00101906
1991	TMEM203	0.00101898
1992	ZNF488	0.00101895
1993	CCDC9	0.00101892
1994	TMCO4	0.00101873
1995	CLHC1	0.00101828
1996	LOC286367	0.00101813
1997	LOC100507053	0.00101812
1998	PAX1	0.00101731
[truncated: 21,688 more rows]
