# Supplementary material for: Identification of the Gene Expression Rules That Define the Subtypes in Glioma
Source: J Clin Med. 2018 Oct 13;7(10):350. doi: 10.3390/jcm7100350 (PMC6210469; doi:10.3390/jcm7100350)
Supplement: Supplementary file 1 [file jcm-07-00350-s001.zip › Table_S2.xlsx]

## Sheet: Sheet1
Table S2. Corresponding accuracies of individual classes, overall accuracy, and MCCs using different number of features are selected by IFS method and SVM classifiers.
Number of features	Accuracy for diffuse astrocytoma	Accuracy for glioblastoma	Accuracy for anaplastic astrocytoma	Overall accuracy	MCC
10	0.992683	0	0.488759	0.870525	0.555707
20	0.992683	0	0.617791	0.891342	0.638864
30	0.993079	0	0.715543	0.907428	0.698804
40	0.987147	0.287356	0.740958	0.918625	0.73913
50	0.988926	0.348659	0.739003	0.922252	0.751816
60	0.986553	0.436782	0.769306	0.928876	0.774921
70	0.988728	0.56705	0.788856	0.939126	0.809509
80	0.98596	0.789272	0.800587	0.947958	0.839428
90	0.989124	0.816092	0.805474	0.952373	0.853332
100	0.987938	0.823755	0.810362	0.952531	0.854002
110	0.989322	0.812261	0.806452	0.952531	0.853841
120	0.989915	0.854406	0.807429	0.954897	0.861599
130	0.990508	0.908046	0.807429	0.957578	0.870206
140	0.990904	0.896552	0.815249	0.958682	0.873653
150	0.989519	0.904215	0.821114	0.958839	0.874267
160	0.989124	0.881226	0.821114	0.957578	0.870232
170	0.990508	0.911877	0.821114	0.959943	0.877689
180	0.989717	0.938697	0.826002	0.961205	0.881724
190	0.987542	0.931034	0.825024	0.958997	0.87492
200	0.988531	0.942529	0.827957	0.960732	0.880336
210	0.989322	0.931034	0.832845	0.961678	0.883226
220	0.989915	0.927203	0.825024	0.960732	0.880192
230	0.988333	0.938697	0.827957	0.960416	0.879322
240	0.986751	0.927203	0.832845	0.95947	0.87644
250	0.986158	0.934866	0.832845	0.959312	0.876059
260	0.987344	0.94636	0.829912	0.960259	0.878908
270	0.986158	0.954023	0.8348	0.960416	0.879574
280	0.985367	0.954023	0.844575	0.961363	0.882669
290	0.985565	0.927203	0.839687	0.959628	0.877074
300	0.985565	0.934866	0.840665	0.960101	0.878583
301	0.985762	0.934866	0.837732	0.959786	0.877558
302	0.985565	0.934866	0.836755	0.95947	0.876586
303	0.98596	0.934866	0.843597	0.960889	0.881024
304	0.985762	0.934866	0.843597	0.960732	0.880552
305	0.986158	0.934866	0.844575	0.961205	0.881994
306	0.986553	0.934866	0.841642	0.961047	0.881435
307	0.986356	0.934866	0.841642	0.960889	0.88095
308	0.986356	0.934866	0.84262	0.961047	0.881448
309	0.985762	0.934866	0.847507	0.961363	0.882514
310	0.986356	0.938697	0.845552	0.961678	0.883441
311	0.986158	0.938697	0.84653	0.961678	0.88348
312	0.986356	0.938697	0.847507	0.961993	0.884449
313	0.986356	0.938697	0.851417	0.962624	0.88643
314	0.98596	0.938697	0.847507	0.961678	0.883497
315	0.986158	0.938697	0.844575	0.961363	0.882473
316	0.984774	0.942529	0.843597	0.960259	0.879195
317	0.984576	0.942529	0.84653	0.960574	0.880238
318	0.985367	0.950192	0.849462	0.961993	0.884612
319	0.984971	0.950192	0.84653	0.961205	0.882181
320	0.984971	0.950192	0.845552	0.961047	0.881682
321	0.985367	0.938697	0.849462	0.96152	0.883086
322	0.985169	0.938697	0.848485	0.961205	0.882119
323	0.984971	0.942529	0.847507	0.961047	0.881666
324	0.984774	0.942529	0.844575	0.960416	0.879716
325	0.984971	0.942529	0.847507	0.961047	0.881671
326	0.984774	0.942529	0.847507	0.960889	0.881204
327	0.983785	0.942529	0.843597	0.95947	0.876863
328	0.983785	0.942529	0.843597	0.95947	0.876863
329	0.983983	0.942529	0.847507	0.960259	0.879341
330	0.983785	0.942529	0.847507	0.960101	0.878876
331	0.984576	0.942529	0.851417	0.961363	0.882735
332	0.984576	0.942529	0.85435	0.961836	0.884232
333	0.984576	0.942529	0.853372	0.961678	0.883733
334	0.984774	0.942529	0.853372	0.961836	0.884209
335	0.983785	0.942529	0.85435	0.961205	0.882387
336	0.983587	0.942529	0.853372	0.960889	0.881424
337	0.983983	0.942529	0.85044	0.960732	0.880851
338	0.98418	0.942529	0.85044	0.960889	0.881315
339	0.984576	0.938697	0.849462	0.960889	0.881237
340	0.98418	0.938697	0.85044	0.960732	0.880806
341	0.984378	0.938697	0.853372	0.961363	0.882769
342	0.984576	0.938697	0.851417	0.961205	0.882236
343	0.984576	0.938697	0.852395	0.961363	0.882718
344	0.984378	0.938697	0.851417	0.961047	0.88177
345	0.98418	0.938697	0.853372	0.961205	0.882305
346	0.98418	0.938697	0.849462	0.960574	0.880316
347	0.983983	0.942529	0.847507	0.960259	0.879344
348	0.984378	0.942529	0.847507	0.960574	0.880234
349	0.985565	0.950192	0.849462	0.962151	0.885055
350	0.985762	0.950192	0.85044	0.962466	0.886022
351	0.985762	0.942529	0.85044	0.962151	0.885006
352	0.985169	0.94636	0.855327	0.962624	0.88661
353	0.983785	0.94636	0.852395	0.961047	0.881887
354	0.983389	0.94636	0.855327	0.961205	0.882443
355	0.983785	0.942529	0.857283	0.961678	0.883858
356	0.983192	0.942529	0.85435	0.960732	0.880972
357	0.983389	0.942529	0.851417	0.960416	0.879933
358	0.983389	0.942529	0.85044	0.960259	0.879432
359	0.983192	0.942529	0.85435	0.960732	0.880972
360	0.982994	0.942529	0.855327	0.960732	0.881011
361	0.982796	0.942529	0.85435	0.960416	0.88005
362	0.983192	0.942529	0.861193	0.961836	0.884464
363	0.982598	0.950192	0.85826	0.961205	0.882613
364	0.982796	0.942529	0.856305	0.960732	0.881042
365	0.982203	0.94636	0.85826	0.960732	0.881177
366	0.982796	0.950192	0.857283	0.961205	0.882544
367	0.982796	0.961686	0.863148	0.962624	0.887078
368	0.983785	0.957854	0.861193	0.96294	0.887859
369	0.983785	0.954023	0.859238	0.962466	0.886354
370	0.983587	0.957854	0.859238	0.962466	0.886401
371	0.983192	0.957854	0.859238	0.962151	0.885481
372	0.983983	0.954023	0.857283	0.962309	0.885818
373	0.983983	0.954023	0.852395	0.96152	0.883331
374	0.983983	0.954023	0.85435	0.961836	0.88433
375	0.983983	0.954023	0.855327	0.961993	0.884829
376	0.983785	0.954023	0.85435	0.961678	0.883867
377	0.982796	0.954023	0.85435	0.960889	0.881561
378	0.982994	0.954023	0.859238	0.961836	0.884531
379	0.982796	0.954023	0.85435	0.960889	0.881561
380	0.982796	0.950192	0.85044	0.960101	0.879038
381	0.982203	0.950192	0.851417	0.959786	0.87816
382	0.982796	0.94636	0.849462	0.959786	0.878017
383	0.982796	0.950192	0.851417	0.960259	0.87953
384	0.982401	0.954023	0.851417	0.960101	0.879121
385	0.983192	0.950192	0.852395	0.960732	0.880953
386	0.982994	0.950192	0.852395	0.960574	0.880492
387	0.982796	0.950192	0.85044	0.960101	0.879029
388	0.982598	0.954023	0.855327	0.960889	0.881584
389	0.982598	0.954023	0.85435	0.960732	0.881083
390	0.983785	0.954023	0.84653	0.960416	0.879849
391	0.983785	0.954023	0.84653	0.960416	0.879849
392	0.983587	0.954023	0.84653	0.960259	0.879385
393	0.983192	0.954023	0.847507	0.960101	0.87896
394	0.982598	0.954023	0.847507	0.959628	0.877575
395	0.983587	0.954023	0.849462	0.960732	0.880886
396	0.982796	0.954023	0.849462	0.960101	0.879038
397	0.98161	0.957854	0.856305	0.960416	0.880308
398	0.982796	0.94636	0.855327	0.960732	0.881024
399	0.98161	0.950192	0.853372	0.959628	0.877781
400	0.982401	0.94636	0.852395	0.959943	0.878601
401	0.981807	0.94636	0.852395	0.95947	0.877243
402	0.981807	0.950192	0.856305	0.960259	0.879761
403	0.98161	0.954023	0.855327	0.960101	0.879323
404	0.981412	0.954023	0.857283	0.960259	0.87987
405	0.98161	0.954023	0.853372	0.959786	0.878319
406	0.981807	0.950192	0.85435	0.959943	0.878767
407	0.982203	0.950192	0.856305	0.960574	0.880685
408	0.982203	0.950192	0.856305	0.960574	0.880685
409	0.980423	0.950192	0.852395	0.958524	0.874571
410	0.979632	0.950192	0.845552	0.956789	0.869227
411	0.980225	0.950192	0.849462	0.957893	0.872606
412	0.980225	0.950192	0.849462	0.957893	0.872606
413	0.97983	0.950192	0.85044	0.957735	0.872203
414	0.979237	0.950192	0.852395	0.957578	0.871855
415	0.980028	0.950192	0.851417	0.958051	0.87316
416	0.980225	0.950192	0.848485	0.957735	0.872102
417	0.980621	0.950192	0.852395	0.958682	0.875026
418	0.980423	0.950192	0.852395	0.958524	0.874571
419	0.97983	0.950192	0.851417	0.957893	0.872707
420	0.980225	0.94636	0.852395	0.958208	0.873605
421	0.981016	0.94636	0.856305	0.95947	0.877435
422	0.980621	0.950192	0.852395	0.958682	0.875017
423	0.980423	0.950192	0.851417	0.958366	0.874059
424	0.980621	0.950192	0.853372	0.958839	0.875529
425	0.982005	0.957854	0.849462	0.959628	0.87773
426	0.980819	0.950192	0.851417	0.958682	0.874959
427	0.982598	0.957854	0.851417	0.960416	0.8801
428	0.982401	0.957854	0.859238	0.96152	0.883647
429	0.982796	0.954023	0.855327	0.961047	0.882053
430	0.982401	0.954023	0.852395	0.960259	0.879631
431	0.982401	0.954023	0.85435	0.960574	0.880634
432	0.982598	0.954023	0.856305	0.961047	0.882094
433	0.982203	0.954023	0.85826	0.961047	0.882179
434	0.981214	0.954023	0.859238	0.960416	0.880401
435	0.98161	0.954023	0.859238	0.960732	0.881311
436	0.981016	0.954023	0.861193	0.960574	0.88095
437	0.98161	0.954023	0.857283	0.960416	0.880308
438	0.982005	0.954023	0.861193	0.961363	0.883225
439	0.982203	0.954023	0.861193	0.96152	0.88369
440	0.981807	0.954023	0.855327	0.960259	0.879779
441	0.981412	0.954023	0.85826	0.960416	0.880371
442	0.98161	0.954023	0.857283	0.960416	0.880326
443	0.981412	0.957854	0.857283	0.960416	0.88038
444	0.98161	0.957854	0.856305	0.960416	0.880335
445	0.981412	0.957854	0.857283	0.960416	0.88038
446	0.98161	0.961686	0.857283	0.960732	0.881346
447	0.981807	0.965517	0.85826	0.961205	0.882804
448	0.981807	0.965517	0.85826	0.961205	0.882795
449	0.981807	0.965517	0.85826	0.961205	0.882795
450	0.982005	0.965517	0.856305	0.961047	0.88225
451	0.981412	0.965517	0.860215	0.961205	0.882886
452	0.981412	0.965517	0.861193	0.961363	0.883387
453	0.982401	0.965517	0.86217	0.962309	0.886164
454	0.982203	0.965517	0.856305	0.961205	0.882707
455	0.981412	0.965517	0.857283	0.960732	0.881383
456	0.981412	0.961686	0.857283	0.960574	0.880873
457	0.98161	0.961686	0.861193	0.961363	0.883332
458	0.980819	0.961686	0.861193	0.960732	0.881526
459	0.981214	0.961686	0.859238	0.960732	0.88143
460	0.981016	0.961686	0.859238	0.960574	0.880976
461	0.981016	0.961686	0.857283	0.960259	0.879972
462	0.981016	0.961686	0.85826	0.960416	0.880474
463	0.981214	0.961686	0.85826	0.960574	0.880928
464	0.981807	0.961686	0.86217	0.961678	0.884297
465	0.980819	0.961686	0.863148	0.961047	0.882529
466	0.980819	0.961686	0.864125	0.961205	0.88303
467	0.981016	0.961686	0.86217	0.961047	0.88248
468	0.982005	0.961686	0.860215	0.96152	0.883751
469	0.981016	0.965517	0.861193	0.961047	0.882489
470	0.980819	0.961686	0.864125	0.961205	0.883022
471	0.980423	0.961686	0.864125	0.960889	0.882119
472	0.97983	0.954023	0.860215	0.95947	0.877751
473	0.980028	0.954023	0.863148	0.960101	0.87971
474	0.980225	0.954023	0.864125	0.960416	0.880655
475	0.97983	0.957854	0.865103	0.960416	0.880759
476	0.980621	0.961686	0.869013	0.961836	0.885085
477	0.979237	0.957854	0.865103	0.959943	0.879421
478	0.979237	0.957854	0.863148	0.959628	0.878414
479	0.980225	0.957854	0.859238	0.959786	0.878645
480	0.981412	0.957854	0.85826	0.960574	0.880873
481	0.981412	0.961686	0.85826	0.960732	0.881374
482	0.981214	0.961686	0.85826	0.960574	0.88092
483	0.98161	0.957854	0.863148	0.96152	0.883833
484	0.981412	0.957854	0.861193	0.961047	0.882377
485	0.98161	0.961686	0.861193	0.961363	0.88335
486	0.980819	0.954023	0.861193	0.960416	0.880514
487	0.981016	0.954023	0.861193	0.960574	0.880967
488	0.980819	0.957854	0.863148	0.960889	0.882027
489	0.981214	0.961686	0.863148	0.961363	0.883443
490	0.981214	0.961686	0.860215	0.960889	0.88194
491	0.981214	0.961686	0.86217	0.961205	0.882942
492	0.981214	0.965517	0.86217	0.961363	0.883452
493	0.981016	0.965517	0.860215	0.960889	0.881996
494	0.981016	0.961686	0.861193	0.960889	0.881987
495	0.980819	0.961686	0.861193	0.960732	0.881534
496	0.981214	0.957854	0.859238	0.960574	0.880928
497	0.980028	0.957854	0.85826	0.95947	0.877708
498	0.980621	0.957854	0.859238	0.960101	0.879567
499	0.980423	0.957854	0.861193	0.960259	0.880119
500	0.980423	0.957854	0.861193	0.960259	0.880119
501	0.980423	0.957854	0.860215	0.960101	0.879617
502	0.980621	0.961686	0.860215	0.960416	0.88058
503	0.980621	0.957854	0.859238	0.960101	0.879567
504	0.981412	0.965517	0.860215	0.961205	0.882904
505	0.98161	0.957854	0.863148	0.96152	0.883842
506	0.980819	0.961686	0.861193	0.960732	0.881534
507	0.980621	0.961686	0.863148	0.960889	0.882085
508	0.981412	0.957854	0.86217	0.961205	0.882886
509	0.981016	0.957854	0.861193	0.960732	0.881477
510	0.981016	0.957854	0.864125	0.961205	0.882981
511	0.980819	0.961686	0.859238	0.960416	0.880522
512	0.980621	0.961686	0.859238	0.960259	0.880069
513	0.981412	0.965517	0.859238	0.961047	0.882394
514	0.981016	0.965517	0.856305	0.960259	0.879981
515	0.979039	0.965517	0.860215	0.959312	0.877479
516	0.979434	0.965517	0.86608	0.960574	0.881393
517	0.979434	0.965517	0.863148	0.960101	0.879885
518	0.978841	0.965517	0.864125	0.959786	0.879045
519	0.978841	0.965517	0.864125	0.959786	0.879045
520	0.979434	0.965517	0.865103	0.960416	0.88089
521	0.979237	0.965517	0.863148	0.959943	0.879437
522	0.979632	0.965517	0.865103	0.960574	0.881339
523	0.979632	0.965517	0.865103	0.960574	0.881339
524	0.980423	0.965517	0.867058	0.96152	0.884141
525	0.97983	0.97318	0.867058	0.961363	0.883811
526	0.97983	0.97318	0.868035	0.96152	0.884313
527	0.97983	0.97318	0.868035	0.96152	0.884313
528	0.980423	0.97318	0.868035	0.961993	0.88566
529	0.980621	0.97318	0.867058	0.961993	0.88561
530	0.980621	0.969349	0.86608	0.961678	0.8846
531	0.981016	0.969349	0.868035	0.962309	0.886503
532	0.979632	0.969349	0.869013	0.961363	0.883857
533	0.980225	0.969349	0.868035	0.961678	0.884701
534	0.97983	0.969349	0.870968	0.961836	0.885308
535	0.980028	0.969349	0.869013	0.961678	0.884754
536	0.980225	0.969349	0.868035	0.961678	0.88471
537	0.979632	0.969349	0.867058	0.961047	0.882861
538	0.981214	0.97318	0.86999	0.96294	0.888471
539	0.981412	0.969349	0.870968	0.963097	0.888907
540	0.981412	0.969349	0.869013	0.962782	0.887907
541	0.981016	0.97318	0.86999	0.962782	0.888012
542	0.980819	0.97318	0.86999	0.962624	0.887561
543	0.97983	0.97318	0.868035	0.96152	0.884313
544	0.97983	0.97318	0.868035	0.96152	0.884313
545	0.97983	0.969349	0.870968	0.961836	0.885308
546	0.980225	0.97318	0.86608	0.96152	0.884208
547	0.980423	0.965517	0.86608	0.961363	0.88364
548	0.979632	0.965517	0.86608	0.960732	0.881841
549	0.979434	0.969349	0.865103	0.960574	0.881401
550	0.979632	0.969349	0.865103	0.960732	0.881849
551	0.979434	0.969349	0.86608	0.960732	0.881903
552	0.979434	0.965517	0.86608	0.960574	0.881393
553	0.979237	0.965517	0.86608	0.960416	0.880945
554	0.979237	0.965517	0.86608	0.960416	0.880945
555	0.979039	0.969349	0.867058	0.960574	0.881511
556	0.979039	0.969349	0.867058	0.960574	0.881511
557	0.979632	0.969349	0.863148	0.960416	0.880845
558	0.97983	0.97318	0.863148	0.960732	0.881805
559	0.979632	0.977011	0.865103	0.961047	0.88287
560	0.979039	0.97318	0.864125	0.960259	0.880514
561	0.979039	0.977011	0.867058	0.960889	0.882532
562	0.978446	0.977011	0.86608	0.960259	0.880692
563	0.979632	0.977011	0.861193	0.960416	0.880862
564	0.979632	0.977011	0.861193	0.960416	0.880862
565	0.980621	0.977011	0.865103	0.961836	0.885117
566	0.980819	0.969349	0.865103	0.961678	0.88455
567	0.980819	0.969349	0.865103	0.961678	0.88455
568	0.980423	0.969349	0.863148	0.961047	0.882645
569	0.981016	0.969349	0.865103	0.961836	0.885002
570	0.980819	0.965517	0.865103	0.96152	0.884041
571	0.980423	0.965517	0.867058	0.96152	0.884141
572	0.978841	0.965517	0.864125	0.959786	0.879045
573	0.979039	0.965517	0.867058	0.960416	0.881001
574	0.979039	0.965517	0.867058	0.960416	0.881001
575	0.978446	0.965517	0.86608	0.959786	0.879159
576	0.978841	0.965517	0.865103	0.959943	0.879548
577	0.978248	0.965517	0.865103	0.95947	0.87821
578	0.978643	0.969349	0.864125	0.959786	0.879109
579	0.978643	0.965517	0.865103	0.959786	0.879101
580	0.97805	0.965517	0.865103	0.959312	0.877765
581	0.977852	0.969349	0.863148	0.958997	0.876824
582	0.977852	0.97318	0.864125	0.959312	0.87784
583	0.97805	0.97318	0.863148	0.959312	0.877781
584	0.97805	0.97318	0.863148	0.959312	0.877781
585	0.978248	0.97318	0.865103	0.959786	0.879233
586	0.978248	0.97318	0.865103	0.959786	0.879233
587	0.978446	0.97318	0.86608	0.960101	0.880181
588	0.977852	0.969349	0.86608	0.95947	0.878336
589	0.97805	0.969349	0.86608	0.959628	0.87878
590	0.978841	0.969349	0.865103	0.960101	0.880059
591	0.978841	0.969349	0.867058	0.960416	0.881065
592	0.978248	0.969349	0.86217	0.959155	0.87721
593	0.977259	0.969349	0.86217	0.958366	0.874988
594	0.977655	0.97318	0.864125	0.959155	0.877396
595	0.977852	0.97318	0.865103	0.95947	0.878344
596	0.977259	0.969349	0.868035	0.959312	0.878015
597	0.977852	0.965517	0.863148	0.958839	0.876312
598	0.978248	0.965517	0.864125	0.959312	0.877706
599	0.977457	0.965517	0.864125	0.958682	0.875928
600	0.977655	0.965517	0.867058	0.959312	0.877885
610	0.97805	0.97318	0.865103	0.959628	0.87878
620	0.977259	0.97318	0.86999	0.959786	0.879535
630	0.976271	0.969349	0.86608	0.958208	0.8748
640	0.975875	0.965517	0.86608	0.957735	0.873408
650	0.976864	0.969349	0.864125	0.958366	0.875113
660	0.976468	0.965517	0.864125	0.957893	0.873709
670	0.976468	0.969349	0.86217	0.957735	0.873211
680	0.974293	0.977011	0.867058	0.957105	0.871952
690	0.975084	0.980843	0.861193	0.956947	0.871163
700	0.975282	0.980843	0.864125	0.957578	0.87312
710	0.974095	0.980843	0.857283	0.955528	0.86695
720	0.973304	0.977011	0.86217	0.955528	0.867237
730	0.972909	0.97318	0.863148	0.955212	0.866371
740	0.973304	0.97318	0.864125	0.955685	0.867745
750	0.972513	0.97318	0.861193	0.954581	0.864489
760	0.972118	0.977011	0.861193	0.954424	0.864136
770	0.972711	0.97318	0.865103	0.95537	0.866964
780	0.972118	0.969349	0.864125	0.954581	0.864638
790	0.970931	0.97318	0.861193	0.95332	0.861057
800	0.972316	0.97318	0.857283	0.953793	0.862026
810	0.972711	0.97318	0.861193	0.954739	0.864921
820	0.972316	0.969349	0.867058	0.955212	0.866604
830	0.973304	0.97318	0.865103	0.955843	0.868261
840	0.971525	0.980843	0.860215	0.95395	0.862868
850	0.972118	0.97318	0.859238	0.95395	0.862622
860	0.972909	0.97318	0.861193	0.954897	0.865361
870	0.972118	0.97318	0.85826	0.953793	0.862104
880	0.97192	0.97318	0.860215	0.95395	0.862693
890	0.972118	0.969349	0.861193	0.954108	0.863109
900	0.971327	0.977011	0.85826	0.95332	0.860885
910	0.972513	0.969349	0.860215	0.954266	0.863455
920	0.972513	0.969349	0.856305	0.953635	0.861415
930	0.970536	0.969349	0.85826	0.952373	0.858134
940	0.970338	0.969349	0.860215	0.952531	0.85873
950	0.969943	0.965517	0.861193	0.952216	0.857877
960	0.970734	0.969349	0.857283	0.952373	0.858058
970	0.971722	0.97318	0.857283	0.95332	0.860724
980	0.970734	0.977011	0.856305	0.952531	0.858584
990	0.972316	0.97318	0.86217	0.954581	0.864567
1000	0.971129	0.965517	0.857283	0.952531	0.858397
1010	0.970734	0.965517	0.86608	0.953635	0.862141
1020	0.971129	0.965517	0.86217	0.95332	0.860953
1030	0.971129	0.969349	0.863148	0.953635	0.861981
1040	0.970734	0.969349	0.86217	0.953162	0.860615
1050	0.971327	0.969349	0.86608	0.954266	0.863941
1060	0.971722	0.969349	0.861193	0.953793	0.862241
1070	0.97192	0.969349	0.86608	0.954739	0.865221
1080	0.970338	0.969349	0.861193	0.952689	0.859242
1090	0.969152	0.969349	0.859238	0.951427	0.855664
1100	0.969943	0.969349	0.863148	0.952689	0.859413
1110	0.970734	0.969349	0.867058	0.95395	0.863162
1120	0.970536	0.969349	0.857283	0.952216	0.857622
1130	0.970931	0.969349	0.859238	0.952847	0.859502
1140	0.971129	0.97318	0.85826	0.953004	0.859938
1150	0.970338	0.969349	0.856305	0.9519	0.856683
1160	0.969943	0.969349	0.860215	0.952216	0.857877
1170	0.968954	0.969349	0.851417	0.950008	0.851139
1180	0.969349	0.969349	0.852395	0.950481	0.852497
1190	0.968954	0.969349	0.860215	0.951427	0.855753
1200	0.968954	0.977011	0.865103	0.952531	0.859354
1210	0.968163	0.969349	0.865103	0.951585	0.856628
1220	0.968558	0.977011	0.861193	0.951585	0.856459
1230	0.968558	0.97318	0.865103	0.952058	0.85799
1240	0.969152	0.97318	0.86217	0.952058	0.857721
1250	0.969152	0.97318	0.867058	0.952847	0.860282
1260	0.969349	0.97318	0.861193	0.952058	0.857633
1270	0.969349	0.965517	0.861193	0.951743	0.856594
1280	0.968558	0.969349	0.865103	0.9519	0.857471
1290	0.96757	0.965517	0.860215	0.950166	0.852276
1300	0.968756	0.965517	0.86217	0.951427	0.855836
1310	0.968163	0.965517	0.861193	0.950796	0.854054
1320	0.968558	0.97318	0.86217	0.951585	0.856452
1330	0.969152	0.977011	0.86217	0.952216	0.85824
1340	0.969547	0.97318	0.860215	0.952058	0.857545
1350	0.970338	0.969349	0.85826	0.952216	0.857707
1360	0.969943	0.969349	0.859238	0.952058	0.857365
1370	0.969349	0.969349	0.853372	0.950639	0.85301
1380	0.969349	0.97318	0.852395	0.950639	0.853018
1390	0.969745	0.97318	0.857283	0.951743	0.856434
1400	0.969349	0.97318	0.860215	0.9519	0.857121
1410	0.969745	0.97318	0.855327	0.951427	0.855409
1420	0.970536	0.97318	0.85826	0.952531	0.858653
1430	0.97014	0.97318	0.85826	0.952216	0.857799
1440	0.970536	0.97318	0.85826	0.952531	0.858653
1450	0.969745	0.97318	0.855327	0.951427	0.855409
1460	0.97014	0.97318	0.852395	0.95127	0.854725
1470	0.970338	0.97318	0.85044	0.951112	0.854128
1480	0.970338	0.97318	0.85044	0.951112	0.854128
1490	0.969943	0.969349	0.853372	0.951112	0.85429
1500	0.969547	0.969349	0.848485	0.950008	0.850869
1510	0.969943	0.969349	0.849462	0.950481	0.852238
1520	0.968954	0.969349	0.853372	0.950323	0.852159
1530	0.969152	0.969349	0.852395	0.950323	0.852071
1540	0.968558	0.97318	0.855327	0.950481	0.852859
1550	0.968361	0.97318	0.85435	0.950166	0.851922
1560	0.968558	0.97318	0.852395	0.950008	0.851318
1570	0.969349	0.97318	0.85044	0.950323	0.851991
1580	0.969152	0.969349	0.85435	0.950639	0.853098
1590	0.969547	0.969349	0.852395	0.950639	0.852923
1600	0.968558	0.969349	0.857283	0.950639	0.853366
1610	0.969943	0.97318	0.860215	0.952373	0.858396
1620	0.968954	0.97318	0.860215	0.951585	0.856272
1630	0.968954	0.97318	0.861193	0.951743	0.856785
1640	0.969547	0.977011	0.85826	0.9519	0.85704
1650	0.968954	0.97318	0.856305	0.950954	0.85422
1660	0.969349	0.969349	0.85044	0.950166	0.85147
1670	0.97014	0.969349	0.848485	0.950481	0.852153
1680	0.968558	0.97318	0.85044	0.949692	0.85029
1690	0.969152	0.969349	0.85044	0.950008	0.851044
1700	0.969943	0.969349	0.849462	0.950481	0.852238
1710	0.969349	0.97318	0.848485	0.950008	0.850972
1720	0.969943	0.97318	0.849462	0.950639	0.852759
1730	0.969547	0.969349	0.85044	0.950323	0.851897
1740	0.969152	0.969349	0.85435	0.950639	0.853098
1750	0.968756	0.969349	0.85435	0.950323	0.852248
1760	0.968756	0.969349	0.853372	0.950166	0.851735
1770	0.969745	0.965517	0.851417	0.950481	0.852316
1780	0.968954	0.97318	0.857283	0.951112	0.854734
1790	0.968756	0.97318	0.85435	0.950481	0.852769
1800	0.968361	0.97318	0.853372	0.950008	0.851408
1810	0.967174	0.97318	0.853372	0.949062	0.848875
1820	0.968756	0.97318	0.85826	0.951112	0.854823
1830	0.967965	0.97318	0.856305	0.950166	0.852104
1840	0.968163	0.97318	0.85435	0.950008	0.851499
1850	0.968558	0.97318	0.855327	0.950481	0.852859
1860	0.968954	0.97318	0.857283	0.951112	0.854734
1870	0.969943	0.97318	0.85435	0.951427	0.855323
1880	0.969547	0.97318	0.85826	0.951743	0.856521
1890	0.968558	0.97318	0.856305	0.950639	0.853373
1900	0.970338	0.977011	0.85435	0.9519	0.856705
1910	0.969349	0.97318	0.855327	0.951112	0.854565
1920	0.970931	0.97318	0.853372	0.952058	0.856952
1930	0.970338	0.977011	0.855327	0.952058	0.857217
1940	0.968954	0.977011	0.855327	0.950954	0.854235
1950	0.969943	0.977011	0.855327	0.951743	0.856363
1960	0.969547	0.977011	0.851417	0.950796	0.853452
1970	0.967767	0.977011	0.855327	0.950008	0.85169
1980	0.968163	0.97318	0.853372	0.94985	0.850985
1990	0.968756	0.97318	0.855327	0.950639	0.853283
2000	0.968361	0.97318	0.855327	0.950323	0.852436
2010	0.968558	0.97318	0.853372	0.950166	0.851832
2020	0.969152	0.97318	0.849462	0.950008	0.851051
2030	0.966581	0.97318	0.847507	0.947642	0.844519
2040	0.966581	0.97318	0.848485	0.9478	0.845035
2050	0.967767	0.97318	0.847507	0.948589	0.84705
2060	0.968163	0.97318	0.849462	0.949219	0.848927
2070	0.968163	0.97318	0.843597	0.948273	0.845837
2080	0.967767	0.97318	0.845552	0.948273	0.84602
2090	0.968163	0.97318	0.845552	0.948589	0.846868
2100	0.968558	0.97318	0.847507	0.949219	0.848747
2110	0.968163	0.97318	0.844575	0.948431	0.846353
2120	0.968361	0.97318	0.84653	0.948904	0.847807
2130	0.968163	0.97318	0.848485	0.949062	0.848412
2140	0.968163	0.97318	0.849462	0.949219	0.848927
2150	0.968163	0.97318	0.852395	0.949692	0.85047
2160	0.968361	0.97318	0.851417	0.949692	0.85038
2170	0.96757	0.97318	0.848485	0.948589	0.847143
2180	0.967965	0.97318	0.851417	0.949377	0.849533
2190	0.967372	0.97318	0.849462	0.948589	0.847236
2200	0.965988	0.97318	0.848485	0.947327	0.843776
2210	0.96579	0.97318	0.849462	0.947327	0.843874
2220	0.966581	0.97318	0.853372	0.948589	0.847615
2230	0.966383	0.97318	0.85826	0.949219	0.849773
2240	0.967174	0.97318	0.85044	0.948589	0.847329
2250	0.966581	0.97318	0.849462	0.947958	0.845551
2260	0.968163	0.97318	0.851417	0.949535	0.849956
2270	0.968361	0.97318	0.853372	0.950008	0.851408
2280	0.967965	0.97318	0.851417	0.949377	0.849533
2290	0.968361	0.97318	0.85044	0.949535	0.849865
2300	0.968954	0.97318	0.852395	0.950323	0.852167
2310	0.969547	0.97318	0.853372	0.950954	0.853957
2320	0.968954	0.97318	0.853372	0.950481	0.85268
2330	0.968954	0.97318	0.856305	0.950954	0.85422
2340	0.969152	0.97318	0.85435	0.950796	0.853619
2350	0.968163	0.977011	0.855327	0.950323	0.852534
2360	0.968361	0.97318	0.853372	0.950008	0.851408
2370	0.969152	0.97318	0.852395	0.950481	0.852592
2380	0.969152	0.97318	0.851417	0.950323	0.852079
2390	0.969943	0.97318	0.851417	0.950954	0.853785
2400	0.969349	0.97318	0.85044	0.950323	0.851991
2410	0.968954	0.97318	0.851417	0.950166	0.851653
2420	0.969943	0.97318	0.852395	0.951112	0.854298
2430	0.97014	0.97318	0.85435	0.951585	0.85575
2440	0.969152	0.97318	0.852395	0.950481	0.852592
2450	0.969349	0.97318	0.852395	0.950639	0.853018
2460	0.968954	0.97318	0.848485	0.949692	0.850112
2470	0.969745	0.969349	0.849462	0.950323	0.85181
2480	0.969745	0.969349	0.85044	0.950481	0.852324
2490	0.969745	0.97318	0.853372	0.951112	0.854384
2500	0.969547	0.97318	0.85435	0.951112	0.85447
2510	0.969943	0.97318	0.853372	0.95127	0.85481
2520	0.969349	0.969349	0.853372	0.950639	0.85301
2530	0.969152	0.969349	0.852395	0.950323	0.852071
2540	0.969349	0.969349	0.85435	0.950796	0.853524
2550	0.969745	0.969349	0.857283	0.951585	0.855914
2560	0.969547	0.969349	0.856305	0.95127	0.854976
2570	0.969547	0.969349	0.857283	0.951427	0.855488
2580	0.968756	0.977011	0.856305	0.950954	0.854317
2590	0.97014	0.977011	0.857283	0.952216	0.857806
2600	0.97014	0.97318	0.856305	0.9519	0.856775
2610	0.969745	0.969349	0.855327	0.95127	0.854889
2620	0.969547	0.965517	0.855327	0.950954	0.853942
2630	0.97014	0.965517	0.855327	0.951427	0.855223
2640	0.970536	0.969349	0.85435	0.951743	0.856086
2650	0.970734	0.965517	0.855327	0.9519	0.856508
2660	0.970931	0.965517	0.857283	0.952373	0.85796
2670	0.970338	0.965517	0.856305	0.951743	0.856163
2680	0.970536	0.965517	0.857283	0.952058	0.857103
2690	0.969943	0.969349	0.856305	0.951585	0.855828
2700	0.969547	0.965517	0.857283	0.95127	0.854968
2710	0.969547	0.965517	0.857283	0.95127	0.854968
2720	0.969349	0.97318	0.859238	0.951743	0.856608
2730	0.969745	0.97318	0.85435	0.95127	0.854896
2740	0.969943	0.969349	0.856305	0.951585	0.855828
2750	0.969349	0.969349	0.855327	0.950954	0.854037
2760	0.969943	0.97318	0.856305	0.951743	0.856348
2770	0.970536	0.969349	0.85826	0.952373	0.858134
2780	0.971525	0.965517	0.85826	0.953004	0.859761
2790	0.970734	0.965517	0.859238	0.952531	0.858555
2800	0.971525	0.965517	0.859238	0.953162	0.860272
2810	0.971525	0.965517	0.855327	0.952531	0.858227
2820	0.970734	0.965517	0.856305	0.952058	0.85702
2830	0.970931	0.969349	0.856305	0.952373	0.857968
2840	0.972513	0.969349	0.863148	0.954739	0.864984
2850	0.972118	0.969349	0.857283	0.953477	0.861061
2860	0.972118	0.969349	0.857283	0.953477	0.861061
2870	0.972118	0.969349	0.857283	0.953477	0.861061
2880	0.972711	0.969349	0.860215	0.954424	0.863887
2890	0.972513	0.969349	0.859238	0.954108	0.862945
2900	0.972316	0.965517	0.856305	0.95332	0.860465
2910	0.972513	0.965517	0.85826	0.953793	0.861918
2920	0.972316	0.969349	0.85826	0.953793	0.862003
2930	0.972711	0.969349	0.85826	0.954108	0.862868
2940	0.971129	0.969349	0.861193	0.95332	0.860953
2950	0.97192	0.969349	0.859238	0.953635	0.861651
2960	0.971129	0.969349	0.86217	0.953477	0.861471
2970	0.971525	0.969349	0.86217	0.953793	0.862329
2980	0.971129	0.969349	0.864125	0.953793	0.862492
2990	0.971129	0.969349	0.86608	0.954108	0.863513
3000	0.970931	0.969349	0.868035	0.954266	0.864106
3010	0.971722	0.969349	0.86999	0.955212	0.866836
3020	0.971525	0.969349	0.86608	0.954424	0.864369
3030	0.971722	0.969349	0.868035	0.954897	0.865818
3040	0.97192	0.969349	0.86999	0.95537	0.867265
3050	0.972118	0.969349	0.867058	0.955054	0.866167
3060	0.972909	0.969349	0.867058	0.955685	0.86789
3070	0.972909	0.97318	0.867058	0.955843	0.868405
3080	0.973107	0.97318	0.86608	0.955843	0.868322
3090	0.973107	0.97318	0.86608	0.955843	0.868322
3100	0.972711	0.97318	0.864125	0.955212	0.866441
3110	0.972118	0.969349	0.864125	0.954581	0.864631
3120	0.972316	0.969349	0.861193	0.954266	0.863533
3130	0.971722	0.969349	0.861193	0.953793	0.862248
3140	0.971722	0.969349	0.860215	0.953635	0.861738
3150	0.971327	0.969349	0.860215	0.95332	0.860878
3160	0.972118	0.97318	0.85826	0.953793	0.862097
3170	0.97192	0.969349	0.859238	0.953635	0.861658
3180	0.972118	0.969349	0.86217	0.954266	0.863612
3190	0.97192	0.965517	0.860215	0.953635	0.861643
3200	0.971722	0.969349	0.86217	0.95395	0.862751
3210	0.972513	0.965517	0.86217	0.954424	0.863958
3220	0.972316	0.965517	0.861193	0.954108	0.863016
3230	0.972118	0.965517	0.86217	0.954108	0.863095
3240	0.971722	0.965517	0.86217	0.953793	0.862234
3250	0.97192	0.965517	0.863148	0.954108	0.863174
3260	0.972316	0.965517	0.86217	0.954266	0.863526
3270	0.972711	0.965517	0.860215	0.954266	0.86337
3280	0.972909	0.965517	0.857283	0.95395	0.862274
3290	0.973502	0.965517	0.856305	0.954266	0.863068
3300	0.973898	0.965517	0.860215	0.955212	0.865975
3310	0.973107	0.965517	0.859238	0.954424	0.863727
3320	0.973502	0.965517	0.861193	0.955054	0.865621
3330	0.973304	0.965517	0.863148	0.955212	0.866198
3340	0.973304	0.965517	0.864125	0.95537	0.866714
3350	0.972118	0.965517	0.861193	0.95395	0.862592
3360	0.972711	0.965517	0.86217	0.954581	0.86439
3370	0.973304	0.965517	0.85826	0.954424	0.863652
3380	0.973502	0.965517	0.86217	0.955212	0.866123
3390	0.973304	0.969349	0.86608	0.955843	0.868239
3400	0.973304	0.965517	0.863148	0.955212	0.866198
3410	0.973304	0.965517	0.860215	0.954739	0.864671
3420	0.972909	0.969349	0.85826	0.954266	0.863301
3430	0.9737	0.969349	0.85826	0.954897	0.865039
3440	0.973304	0.969349	0.860215	0.954897	0.865187
3450	0.973502	0.969349	0.863148	0.955528	0.867147
3460	0.973502	0.969349	0.85826	0.954739	0.864604
3470	0.973898	0.969349	0.859238	0.955212	0.865983
3480	0.973898	0.969349	0.861193	0.955528	0.866999
3490	0.973107	0.969349	0.859238	0.954581	0.864244
3500	0.973304	0.969349	0.861193	0.955054	0.865696
3510	0.973898	0.969349	0.85826	0.955054	0.865474
3520	0.973304	0.969349	0.857283	0.954424	0.86366
3530	0.974491	0.969349	0.85826	0.955528	0.866783
3540	0.974095	0.969349	0.856305	0.954897	0.864893
3550	0.973502	0.969349	0.860215	0.955054	0.865621
3560	0.973304	0.969349	0.863148	0.95537	0.866714
3570	0.973502	0.97318	0.864125	0.955843	0.868171
3580	0.973304	0.97318	0.865103	0.955843	0.868246
3590	0.973898	0.969349	0.863148	0.955843	0.868016
3600	0.974095	0.969349	0.861193	0.955685	0.867435
3610	0.974095	0.969349	0.85826	0.955212	0.86591
3620	0.973502	0.969349	0.859238	0.954897	0.865112
3630	0.9737	0.969349	0.856305	0.954581	0.864021
3640	0.973107	0.969349	0.860215	0.954739	0.864753
3650	0.9737	0.969349	0.859238	0.955054	0.865547
3660	0.974491	0.969349	0.860215	0.955843	0.867799
3670	0.973304	0.969349	0.861193	0.955054	0.865696
3680	0.9737	0.969349	0.859238	0.955054	0.865547
3690	0.973107	0.969349	0.86217	0.955054	0.865772
3700	0.973107	0.969349	0.861193	0.954897	0.865263
3710	0.973107	0.969349	0.861193	0.954897	0.865263
3720	0.972711	0.969349	0.863148	0.954897	0.865423
3730	0.973107	0.97318	0.864125	0.955528	0.867312
3740	0.973107	0.97318	0.865103	0.955685	0.867821
3750	0.973502	0.97318	0.86608	0.956158	0.869194
3760	0.973107	0.97318	0.86608	0.955843	0.868329
3770	0.972711	0.97318	0.86217	0.954897	0.86543
3780	0.972316	0.97318	0.863148	0.954739	0.865076
3790	0.972118	0.969349	0.86217	0.954266	0.863619
3800	0.972513	0.969349	0.863148	0.954739	0.864991
3810	0.973107	0.969349	0.867058	0.955843	0.868322
3820	0.972909	0.969349	0.86608	0.955528	0.867381
3830	0.973107	0.965517	0.870968	0.956316	0.86984
3840	0.973107	0.969349	0.868035	0.956001	0.86883
3850	0.972711	0.969349	0.869013	0.955843	0.868476
3860	0.972513	0.969349	0.86999	0.955843	0.868554
3870	0.971722	0.969349	0.869013	0.955054	0.866327
3880	0.97192	0.969349	0.864125	0.954424	0.864208
3890	0.970338	0.969349	0.864125	0.953162	0.860783
3900	0.97014	0.969349	0.864125	0.953004	0.860357
3910	0.971525	0.969349	0.868035	0.954739	0.865389
3920	0.971525	0.969349	0.868035	0.954739	0.865389
3930	0.971525	0.969349	0.869013	0.954897	0.865899
3940	0.971327	0.969349	0.865103	0.954108	0.863431
3950	0.971327	0.969349	0.864125	0.95395	0.86292
3960	0.97192	0.969349	0.867058	0.954897	0.865737
3970	0.971722	0.969349	0.86608	0.954581	0.864798
3980	0.971722	0.969349	0.86608	0.954581	0.864798
3990	0.972316	0.969349	0.864125	0.954739	0.865069
4000	0.972118	0.969349	0.863148	0.954424	0.864129
4010	0.971525	0.969349	0.863148	0.95395	0.862839
4020	0.973107	0.969349	0.86608	0.955685	0.867814
4030	0.972909	0.969349	0.86608	0.955528	0.867381
4040	0.973107	0.969349	0.86608	0.955685	0.867814
4050	0.973107	0.969349	0.864125	0.95537	0.866796
4060	0.972711	0.969349	0.864125	0.955054	0.865932
4070	0.972711	0.969349	0.86608	0.95537	0.86695
4080	0.972909	0.969349	0.865103	0.95537	0.866873
4090	0.97192	0.969349	0.861193	0.95395	0.862678
4100	0.972118	0.969349	0.860215	0.95395	0.862599
4110	0.972513	0.969349	0.861193	0.954424	0.863972
4120	0.971327	0.969349	0.863148	0.953793	0.86241
4130	0.971722	0.969349	0.865103	0.954424	0.864288
4140	0.971129	0.969349	0.867058	0.954266	0.864023
4150	0.971327	0.969349	0.870968	0.955054	0.86649
4160	0.971327	0.969349	0.86999	0.954897	0.865981
4170	0.971722	0.969349	0.869013	0.955054	0.866327
4180	0.970931	0.969349	0.868035	0.954266	0.864106
4190	0.971129	0.969349	0.868035	0.954424	0.864533
4200	0.971327	0.969349	0.86608	0.954266	0.863941
4210	0.971525	0.969349	0.863148	0.95395	0.862839
4220	0.971129	0.969349	0.867058	0.954266	0.864023
4230	0.972513	0.969349	0.86608	0.955212	0.866518
4240	0.972711	0.969349	0.869013	0.955843	0.868476
4250	0.973304	0.969349	0.870968	0.956631	0.870787
4260	0.973304	0.969349	0.86999	0.956474	0.870279
4270	0.972909	0.969349	0.867058	0.955685	0.86789
4280	0.97192	0.969349	0.863148	0.954266	0.863698
4290	0.972711	0.969349	0.86608	0.95537	0.86695
4300	0.972513	0.969349	0.864125	0.954897	0.8655
4310	0.972711	0.969349	0.865103	0.955212	0.866441
4320	0.973107	0.969349	0.864125	0.95537	0.866796
4330	0.972909	0.969349	0.865103	0.95537	0.866873
4340	0.9737	0.969349	0.865103	0.956001	0.868605
4350	0.973304	0.969349	0.86608	0.955843	0.868246
4360	0.972909	0.969349	0.860215	0.954581	0.864328
4370	0.972909	0.969349	0.864125	0.955212	0.866364
4380	0.973107	0.969349	0.864125	0.95537	0.866796
4390	0.972513	0.969349	0.865103	0.955054	0.866009
4400	0.973107	0.97318	0.86217	0.955212	0.866295
4410	0.972316	0.97318	0.864125	0.954897	0.865585
4420	0.972909	0.969349	0.865103	0.95537	0.866873
4430	0.972316	0.969349	0.865103	0.954897	0.865578
4440	0.972513	0.969349	0.865103	0.955054	0.866009
4450	0.973502	0.969349	0.864125	0.955685	0.867663
4460	0.973502	0.969349	0.863148	0.955528	0.867154
4470	0.973502	0.97318	0.864125	0.955843	0.868178
4480	0.973107	0.97318	0.863148	0.95537	0.866804
4490	0.973107	0.97318	0.86217	0.955212	0.866295
4500	0.973304	0.97318	0.865103	0.955843	0.868253
4510	0.972513	0.97318	0.860215	0.954424	0.863979
4520	0.973107	0.969349	0.863148	0.955212	0.866288
4530	0.973107	0.97318	0.867058	0.956001	0.868837
4540	0.972909	0.969349	0.864125	0.955212	0.866364
4550	0.973502	0.969349	0.863148	0.955528	0.867154
4560	0.973502	0.969349	0.86217	0.95537	0.866646
4570	0.9737	0.97318	0.86217	0.955685	0.867596
4580	0.973898	0.97318	0.861193	0.955685	0.867523
4590	0.973502	0.97318	0.859238	0.955054	0.865636
4600	0.974095	0.97318	0.860215	0.955685	0.86745
4610	0.9737	0.97318	0.857283	0.954897	0.865054
4620	0.974293	0.969349	0.857283	0.955212	0.865846
4630	0.973502	0.97318	0.86217	0.955528	0.867162
4640	0.972909	0.97318	0.865103	0.955528	0.867388
4650	0.973304	0.97318	0.864125	0.955685	0.867745
4660	0.9737	0.97318	0.86608	0.956316	0.869628
4670	0.973304	0.97318	0.86217	0.95537	0.866728
4680	0.9737	0.97318	0.86217	0.955685	0.867596
4690	0.9737	0.97318	0.865103	0.956158	0.86912
4700	0.9737	0.97318	0.863148	0.955843	0.868104
4710	0.974886	0.97318	0.85826	0.956001	0.868182
4720	0.974689	0.969349	0.85826	0.955685	0.867229
4730	0.974689	0.97318	0.859238	0.956001	0.868252
4740	0.974689	0.969349	0.85826	0.955685	0.867229
4750	0.974293	0.969349	0.860215	0.955685	0.86737
4760	0.973898	0.969349	0.857283	0.954897	0.864973
4770	0.974095	0.97318	0.859238	0.955528	0.866942
4780	0.973898	0.97318	0.85826	0.955212	0.865998
4790	0.973502	0.97318	0.860215	0.955212	0.866145
4800	0.9737	0.97318	0.857283	0.954897	0.865054
4810	0.973502	0.97318	0.859238	0.955054	0.865636
4820	0.973107	0.97318	0.859238	0.954739	0.864768
4830	0.9737	0.97318	0.85826	0.955054	0.865563
4840	0.974095	0.97318	0.856305	0.955054	0.865417
4850	0.973898	0.97318	0.856305	0.954897	0.864981
4860	0.973304	0.97318	0.85826	0.954739	0.864693
4870	0.973304	0.97318	0.860215	0.955054	0.865711
4880	0.972909	0.97318	0.861193	0.954897	0.865353
4890	0.972711	0.97318	0.86217	0.954897	0.86543
4900	0.973107	0.97318	0.864125	0.955528	0.867312
4910	0.972513	0.97318	0.865103	0.955212	0.866525
4920	0.972711	0.97318	0.863148	0.955054	0.865939
4930	0.972513	0.97318	0.86608	0.95537	0.867034
4940	0.973304	0.97318	0.864125	0.955685	0.867745
4950	0.973502	0.97318	0.863148	0.955685	0.86767
4960	0.9737	0.97318	0.865103	0.956158	0.86912
4970	0.972909	0.97318	0.864125	0.95537	0.86688
4980	0.9737	0.97318	0.86608	0.956316	0.869628
4990	0.9737	0.97318	0.865103	0.956158	0.86912
5000	0.972711	0.97318	0.865103	0.95537	0.866957
5010	0.973898	0.97318	0.868035	0.956789	0.871077
5020	0.973502	0.97318	0.864125	0.955843	0.868178
5030	0.972711	0.97318	0.863148	0.955054	0.865939
5040	0.972909	0.97318	0.864125	0.95537	0.86688
5050	0.9737	0.97318	0.864125	0.956001	0.868612
5060	0.973898	0.97318	0.863148	0.956001	0.868539
5070	0.974491	0.97318	0.868035	0.957262	0.87238
5080	0.9737	0.97318	0.86608	0.956316	0.869628
5090	0.974293	0.97318	0.867058	0.956947	0.871438
5100	0.974689	0.97318	0.868035	0.95742	0.872815
5110	0.974886	0.97318	0.869013	0.957735	0.873758
5120	0.974689	0.97318	0.868035	0.95742	0.872815
5130	0.974689	0.97318	0.868035	0.95742	0.872815
5140	0.974095	0.97318	0.867058	0.956789	0.871003
5150	0.974293	0.97318	0.867058	0.956947	0.871438
5160	0.974293	0.97318	0.864125	0.956474	0.869916
5170	0.973898	0.97318	0.86608	0.956474	0.870062
5180	0.975282	0.97318	0.869013	0.958051	0.874631
5190	0.975084	0.97318	0.869013	0.957893	0.874194
5200	0.974886	0.97318	0.86999	0.957893	0.874264
5210	0.975084	0.97318	0.869013	0.957893	0.874194
5220	0.974689	0.97318	0.871945	0.958051	0.874841
5230	0.975084	0.97318	0.869013	0.957893	0.874194
5240	0.975875	0.97318	0.871945	0.958997	0.877459
5250	0.975282	0.97318	0.871945	0.958524	0.876148
5260	0.974886	0.97318	0.870968	0.958051	0.87477
5270	0.975084	0.97318	0.8739	0.958682	0.876723
5280	0.974886	0.97318	0.8739	0.958524	0.876288
5290	0.975084	0.97318	0.872923	0.958524	0.876218
5300	0.974293	0.97318	0.871945	0.957735	0.873972
5310	0.973502	0.97318	0.86999	0.956789	0.871225
5320	0.973898	0.969349	0.870968	0.957105	0.872084
5330	0.974689	0.969349	0.86608	0.956947	0.871288
5340	0.974491	0.969349	0.86999	0.95742	0.87288
5350	0.975084	0.969349	0.868035	0.957578	0.873174
5360	0.974689	0.969349	0.86999	0.957578	0.873315
5370	0.974886	0.969349	0.86999	0.957735	0.873751
5380	0.975084	0.969349	0.870968	0.958051	0.874693
5390	0.975084	0.965517	0.867058	0.957262	0.872154
5400	0.975282	0.965517	0.867058	0.95742	0.872591
5410	0.974886	0.965517	0.867058	0.957105	0.871717
5420	0.975084	0.969349	0.869013	0.957735	0.873681
5430	0.974491	0.965517	0.868035	0.956947	0.871352
5440	0.974689	0.969349	0.867058	0.957105	0.871795
5450	0.974886	0.969349	0.868035	0.95742	0.872738
5460	0.974491	0.969349	0.869013	0.957262	0.872373
5470	0.975084	0.969349	0.868035	0.957578	0.873174
5480	0.975282	0.969349	0.86608	0.95742	0.872599
5490	0.974886	0.969349	0.86608	0.957105	0.871724
5500	0.974886	0.969349	0.865103	0.956947	0.871217
5510	0.975282	0.969349	0.864125	0.957105	0.871585
5520	0.974491	0.969349	0.864125	0.956474	0.869837
5530	0.975282	0.969349	0.86217	0.956789	0.870572
5540	0.975084	0.969349	0.865103	0.957105	0.871654
5550	0.975282	0.969349	0.865103	0.957262	0.872092
5560	0.97548	0.969349	0.868035	0.957893	0.874049
5570	0.975282	0.969349	0.868035	0.957735	0.873611
5580	0.975084	0.969349	0.867058	0.95742	0.872668
5590	0.975084	0.969349	0.865103	0.957105	0.871654
5600	0.974689	0.969349	0.86608	0.956947	0.871288
5610	0.975875	0.969349	0.86608	0.957893	0.873914
5620	0.97548	0.969349	0.86608	0.957578	0.873036
5630	0.975677	0.969349	0.863148	0.957262	0.871956
5640	0.975677	0.969349	0.863148	0.957262	0.871956
5650	0.97548	0.969349	0.864125	0.957262	0.872024
5660	0.97548	0.969349	0.863148	0.957105	0.871517
5670	0.975677	0.969349	0.864125	0.95742	0.872462
5680	0.975282	0.969349	0.863148	0.956947	0.871079
5690	0.975084	0.969349	0.863148	0.956789	0.870641
5700	0.975282	0.97318	0.863148	0.957105	0.871593
5710	0.975875	0.97318	0.863148	0.957578	0.872902
5720	0.976468	0.97318	0.864125	0.958208	0.874727
5730	0.976468	0.97318	0.864125	0.958208	0.874727
5740	0.976666	0.97318	0.867058	0.958839	0.876684
5750	0.976073	0.97318	0.864125	0.957893	0.873847
5760	0.976468	0.97318	0.86217	0.957893	0.873717
5770	0.977061	0.97318	0.863148	0.958524	0.875547
5780	0.976666	0.97318	0.863148	0.958208	0.874663
5790	0.976468	0.97318	0.864125	0.958208	0.874727
5800	0.976271	0.97318	0.863148	0.957893	0.873781
5810	0.975875	0.97318	0.86217	0.95742	0.872396
5820	0.976666	0.97318	0.865103	0.958524	0.875681
5830	0.976271	0.97318	0.865103	0.958208	0.8748
5840	0.976468	0.97318	0.86608	0.958524	0.875745
5850	0.976666	0.97318	0.865103	0.958524	0.875674
5860	0.976073	0.97318	0.864125	0.957893	0.873847
5870	0.976073	0.97318	0.86608	0.958208	0.874858
5880	0.976468	0.97318	0.864125	0.958208	0.874727
5890	0.976073	0.97318	0.864125	0.957893	0.873847
5900	0.975875	0.97318	0.864125	0.957735	0.873408
5910	0.976073	0.97318	0.86608	0.958208	0.874858
5920	0.975282	0.97318	0.86608	0.957578	0.873105
5930	0.97548	0.969349	0.86608	0.957578	0.873029
5940	0.975282	0.969349	0.868035	0.957735	0.873611
5950	0.975677	0.969349	0.86608	0.957735	0.873475
5960	0.975282	0.97318	0.868035	0.957893	0.874124
5970	0.976073	0.97318	0.867058	0.958366	0.875364
5980	0.97548	0.969349	0.86608	0.957578	0.873029
5990	0.975282	0.969349	0.868035	0.957735	0.873611
6000	0.97548	0.969349	0.86608	0.957578	0.873036
6010	0.975084	0.97318	0.86608	0.95742	0.872675
6020	0.97548	0.97318	0.865103	0.957578	0.873036
6030	0.97548	0.97318	0.868035	0.958051	0.874562
6040	0.974886	0.97318	0.867058	0.95742	0.872745
6050	0.974491	0.97318	0.868035	0.957262	0.87238
6060	0.974886	0.97318	0.865103	0.957105	0.871732
6070	0.974491	0.97318	0.864125	0.956631	0.870345
6080	0.974293	0.97318	0.865103	0.956631	0.870416
6090	0.974491	0.97318	0.865103	0.956789	0.870859
6100	0.974293	0.97318	0.867058	0.956947	0.871438
6110	0.974491	0.97318	0.867058	0.957105	0.871873
6120	0.974491	0.97318	0.867058	0.957105	0.871873
6130	0.974491	0.97318	0.863148	0.956474	0.869845
6140	0.974491	0.97318	0.864125	0.956631	0.870352
6150	0.974293	0.97318	0.861193	0.956001	0.868394
6160	0.974491	0.97318	0.860215	0.956001	0.868315
6170	0.974886	0.97318	0.86608	0.957262	0.872231
6180	0.975084	0.97318	0.867058	0.957578	0.873174
6190	0.974886	0.97318	0.867058	0.95742	0.872738
6200	0.974689	0.97318	0.864125	0.956789	0.870781
6210	0.974689	0.97318	0.86608	0.957105	0.871795
6220	0.975084	0.97318	0.863148	0.956947	0.871148
6230	0.974491	0.97318	0.860215	0.956001	0.868315
6240	0.975282	0.977011	0.861193	0.956947	0.871086
6250	0.975084	0.97318	0.864125	0.957105	0.871654
6260	0.974886	0.97318	0.864125	0.956947	0.871217
6270	0.974293	0.97318	0.863148	0.956316	0.869401
6280	0.974689	0.97318	0.86608	0.957105	0.871795
6290	0.974886	0.97318	0.86608	0.957262	0.872231
6300	0.974293	0.97318	0.867058	0.956947	0.871431
6310	0.974689	0.97318	0.865103	0.956947	0.871288
6320	0.975084	0.97318	0.864125	0.957105	0.871654
6330	0.975084	0.97318	0.863148	0.956947	0.871148
6340	0.975084	0.969349	0.864125	0.956947	0.871175
6350	0.974689	0.969349	0.860215	0.956001	0.868272
6360	0.974491	0.969349	0.860215	0.955843	0.867835
6370	0.974689	0.969349	0.859238	0.955843	0.867764
6380	0.974491	0.969349	0.861193	0.956001	0.868343
6390	0.974293	0.969349	0.859238	0.955528	0.866891
6400	0.974491	0.969349	0.86217	0.956158	0.868851
6410	0.974095	0.969349	0.85826	0.955212	0.865946
6420	0.9737	0.969349	0.860215	0.955212	0.866093
6430	0.973898	0.969349	0.859238	0.955212	0.866019
6440	0.973502	0.969349	0.85826	0.954739	0.864641
6450	0.974293	0.969349	0.85826	0.95537	0.866382
6460	0.974095	0.969349	0.85826	0.955212	0.865946
6470	0.974689	0.969349	0.85826	0.955685	0.867256
6480	0.974491	0.969349	0.857283	0.95537	0.866311
6490	0.974491	0.969349	0.85826	0.955528	0.866819
6500	0.975875	0.969349	0.857283	0.956474	0.869382
6510	0.97548	0.969349	0.855327	0.955843	0.867487
6520	0.974886	0.969349	0.855327	0.95537	0.86617
6530	0.974491	0.969349	0.855327	0.955054	0.865294
6540	0.975282	0.97318	0.855327	0.955843	0.867529
6550	0.975282	0.97318	0.857283	0.956158	0.868544
6560	0.975084	0.97318	0.855327	0.955685	0.86709
6570	0.973898	0.97318	0.853372	0.954424	0.863447
6580	0.974095	0.97318	0.853372	0.954581	0.863884
6590	0.974293	0.97318	0.853372	0.954739	0.864321
6600	0.973898	0.97318	0.85435	0.954581	0.863956
6610	0.974095	0.97318	0.851417	0.954266	0.862866
6620	0.973898	0.97318	0.85435	0.954581	0.863956
6630	0.9737	0.97318	0.853372	0.954266	0.86301
6640	0.975282	0.969349	0.856305	0.955843	0.867555
6650	0.975282	0.969349	0.856305	0.955843	0.867555
6660	0.974689	0.969349	0.855327	0.955212	0.865732
6670	0.975084	0.969349	0.85435	0.95537	0.866101
6680	0.974689	0.969349	0.853372	0.954897	0.864715
6690	0.974886	0.965517	0.855327	0.955212	0.865654
6700	0.974491	0.969349	0.853372	0.954739	0.864277
6710	0.974689	0.969349	0.856305	0.95537	0.86624
6720	0.974689	0.965517	0.856305	0.955212	0.865724
6730	0.974886	0.969349	0.857283	0.955685	0.867186
6740	0.974689	0.969349	0.857283	0.955528	0.866748
6750	0.974491	0.969349	0.856305	0.955212	0.865803
6760	0.974886	0.965517	0.855327	0.955212	0.865654
6770	0.974689	0.965517	0.85435	0.954897	0.864707
6780	0.974886	0.965517	0.85435	0.955054	0.865146
6790	0.975084	0.965517	0.855327	0.95537	0.866093
6800	0.975084	0.965517	0.857283	0.955685	0.867109
6810	0.975084	0.965517	0.856305	0.955528	0.866601
6820	0.975084	0.965517	0.856305	0.955528	0.866601
6830	0.975084	0.965517	0.856305	0.955528	0.866601
6840	0.975282	0.965517	0.857283	0.955843	0.867548
6850	0.97548	0.965517	0.85826	0.956158	0.868494
6860	0.97548	0.965517	0.859238	0.956316	0.869002
6870	0.975677	0.965517	0.85826	0.956316	0.868934
6880	0.975282	0.965517	0.859238	0.956158	0.868563
6890	0.976073	0.965517	0.855327	0.956158	0.868294
6900	0.975677	0.965517	0.859238	0.956474	0.869441
6910	0.975875	0.965517	0.856305	0.956158	0.86836
6920	0.975282	0.965517	0.859238	0.956158	0.868563
6930	0.975875	0.965517	0.861193	0.956947	0.870894
6940	0.976271	0.965517	0.857283	0.956631	0.869749
6950	0.976271	0.965517	0.85826	0.956789	0.870256
6960	0.976666	0.965517	0.856305	0.956789	0.870127
6970	0.975875	0.965517	0.857283	0.956316	0.868867
6980	0.975677	0.97318	0.85826	0.956631	0.86993
6990	0.975875	0.97318	0.856305	0.956474	0.869357
7000	0.975677	0.969349	0.856305	0.956158	0.868435
7010	0.976073	0.97318	0.85435	0.956316	0.868785
7020	0.975677	0.969349	0.855327	0.956001	0.867894
7030	0.976271	0.969349	0.855327	0.956474	0.869251
7040	0.976073	0.97318	0.855327	0.956474	0.869291
7050	0.976073	0.969349	0.856305	0.956474	0.869283
7060	0.976271	0.97318	0.85826	0.957105	0.871252
7070	0.976073	0.97318	0.85826	0.956947	0.870811
7080	0.976073	0.97318	0.856305	0.956631	0.869798
7090	0.976468	0.97318	0.859238	0.95742	0.872199
7100	0.976271	0.97318	0.857283	0.956947	0.870746
7110	0.975875	0.97318	0.85826	0.956789	0.87037
7120	0.975677	0.97318	0.857283	0.956474	0.869423
7130	0.975282	0.97318	0.85826	0.956316	0.869051
7140	0.975875	0.97318	0.856305	0.956474	0.869357
7150	0.97548	0.97318	0.856305	0.956158	0.868476
7160	0.975282	0.969349	0.857283	0.956001	0.868063
7170	0.975084	0.969349	0.857283	0.955843	0.867624
7180	0.97548	0.969349	0.856305	0.956001	0.867995
7190	0.975677	0.969349	0.85826	0.956474	0.869449
7200	0.975282	0.969349	0.85826	0.956158	0.86857
7210	0.97548	0.969349	0.857283	0.956158	0.868502
7220	0.975677	0.969349	0.859238	0.956631	0.869956
7230	0.976271	0.969349	0.861193	0.95742	0.872289
7240	0.976271	0.969349	0.860215	0.957262	0.871783
7250	0.975875	0.969349	0.860215	0.956947	0.870902
7260	0.975677	0.969349	0.860215	0.956789	0.870462
7270	0.97548	0.969349	0.859238	0.956474	0.869516
7280	0.97548	0.969349	0.859238	0.956474	0.869516
7290	0.975677	0.969349	0.859238	0.956631	0.869956
7300	0.975875	0.969349	0.860215	0.956947	0.870902
7310	0.97548	0.969349	0.860215	0.956631	0.870023
7320	0.975677	0.969349	0.860215	0.956789	0.870462
7330	0.97548	0.969349	0.859238	0.956474	0.869516
7340	0.97548	0.969349	0.859238	0.956474	0.869516
7350	0.975677	0.969349	0.859238	0.956631	0.869956
7360	0.975677	0.969349	0.861193	0.956947	0.870969
7370	0.97548	0.969349	0.861193	0.956789	0.87053
7380	0.975084	0.969349	0.859238	0.956158	0.868639
7390	0.974689	0.969349	0.860215	0.956001	0.868272
7400	0.975084	0.969349	0.86217	0.956631	0.870161
7410	0.974886	0.969349	0.859238	0.956001	0.868201
7420	0.975084	0.969349	0.859238	0.956158	0.868639
7430	0.975084	0.969349	0.861193	0.956474	0.869654
7440	0.974886	0.969349	0.861193	0.956316	0.869216
7450	0.975282	0.969349	0.86217	0.956789	0.870599
7460	0.975677	0.965517	0.861193	0.956789	0.870455
7470	0.975084	0.965517	0.863148	0.956631	0.870154
7480	0.975282	0.965517	0.864125	0.956947	0.871098
7490	0.97548	0.969349	0.86217	0.956947	0.871037
7500	0.975677	0.97318	0.86217	0.957262	0.871956
7510	0.97548	0.97318	0.860215	0.956789	0.870504
7520	0.97548	0.97318	0.860215	0.956789	0.870504
7530	0.975084	0.97318	0.861193	0.956631	0.870134
7540	0.975084	0.97318	0.86217	0.956789	0.870641
7550	0.97548	0.97318	0.861193	0.956947	0.871011
7560	0.976271	0.97318	0.861193	0.957578	0.87277
7570	0.975875	0.97318	0.859238	0.956947	0.870877
7580	0.975677	0.97318	0.860215	0.956947	0.870943
7590	0.97548	0.97318	0.861193	0.956947	0.871011
7600	0.975875	0.965517	0.857283	0.956316	0.868834
7610	0.97548	0.965517	0.857283	0.956001	0.867953
7620	0.97548	0.969349	0.85826	0.956316	0.868975
7630	0.975282	0.969349	0.85826	0.956158	0.868536
7640	0.975282	0.969349	0.860215	0.956474	0.86955
7650	0.975677	0.969349	0.859238	0.956631	0.869922
7660	0.975875	0.969349	0.861193	0.957105	0.871375
7670	0.976271	0.969349	0.861193	0.95742	0.872256
7680	0.976073	0.969349	0.861193	0.957262	0.871816
7690	0.97548	0.969349	0.861193	0.956789	0.870496
7700	0.975677	0.969349	0.860215	0.956789	0.870429
7710	0.975677	0.969349	0.86217	0.957105	0.871442
7720	0.976073	0.965517	0.860215	0.956947	0.870795
7730	0.975875	0.965517	0.860215	0.956789	0.870355
7740	0.975875	0.965517	0.860215	0.956789	0.870355
7750	0.975875	0.965517	0.85826	0.956474	0.869341
7760	0.976666	0.965517	0.857283	0.956947	0.870602
7770	0.976468	0.965517	0.859238	0.957105	0.871172
7780	0.976468	0.965517	0.859238	0.957105	0.871172
7790	0.976073	0.965517	0.857283	0.956474	0.869275
7800	0.976271	0.965517	0.859238	0.956947	0.87073
7810	0.976073	0.965517	0.85826	0.956631	0.869782
7820	0.975677	0.965517	0.856305	0.956001	0.867886
7830	0.975677	0.969349	0.856305	0.956158	0.868401
7840	0.975677	0.965517	0.857283	0.956158	0.868393
7850	0.975875	0.965517	0.85435	0.955843	0.867313
7860	0.975875	0.965517	0.855327	0.956001	0.86782
7870	0.976468	0.965517	0.856305	0.956631	0.869652
7880	0.976073	0.965517	0.855327	0.956158	0.868261
7890	0.976468	0.965517	0.855327	0.956474	0.869146
7900	0.976864	0.965517	0.855327	0.956789	0.870032
7910	0.976864	0.965517	0.855327	0.956789	0.870032
7920	0.976864	0.965517	0.85826	0.957262	0.871551
7930	0.977061	0.965517	0.859238	0.957578	0.8725
7940	0.977655	0.965517	0.860215	0.958208	0.874337
7950	0.977655	0.965517	0.861193	0.958366	0.874842
7960	0.977457	0.965517	0.859238	0.957893	0.873388
7970	0.977061	0.965517	0.85826	0.95742	0.871994
7980	0.976271	0.965517	0.859238	0.956947	0.87073
7990	0.976468	0.965517	0.859238	0.957105	0.871172
8000	0.975875	0.965517	0.859238	0.956631	0.869848
8010	0.976073	0.965517	0.859238	0.956789	0.870289
8020	0.976271	0.965517	0.860215	0.957105	0.871236
8030	0.976666	0.965517	0.860215	0.95742	0.87212
8040	0.976468	0.965517	0.859238	0.957105	0.871172
8050	0.976073	0.965517	0.859238	0.956789	0.870289
8060	0.976271	0.965517	0.861193	0.957262	0.871742
8070	0.976073	0.965517	0.85826	0.956631	0.869782
8080	0.976468	0.965517	0.860215	0.957262	0.871678
8090	0.976073	0.965517	0.860215	0.956947	0.870795
8100	0.977061	0.965517	0.860215	0.957735	0.873005
8110	0.976864	0.965517	0.861193	0.957735	0.873068
8120	0.977061	0.965517	0.860215	0.957735	0.873005
8130	0.977061	0.965517	0.860215	0.957735	0.873005
8140	0.977655	0.965517	0.860215	0.958208	0.874337
8150	0.977655	0.965517	0.86217	0.958524	0.875347
8160	0.977457	0.965517	0.861193	0.958208	0.874398
8170	0.977852	0.965517	0.863148	0.958839	0.876296
8180	0.977655	0.965517	0.863148	0.958682	0.875852
8190	0.977655	0.965517	0.86217	0.958524	0.875347
8200	0.977259	0.965517	0.86217	0.958208	0.874459
8210	0.977061	0.965517	0.86217	0.958051	0.874016
8220	0.977457	0.965517	0.863148	0.958524	0.875408
8230	0.977259	0.965517	0.863148	0.958366	0.874964
8240	0.977852	0.965517	0.86217	0.958682	0.875792
8250	0.976666	0.965517	0.863148	0.957893	0.873637
8260	0.976468	0.965517	0.863148	0.957735	0.873196
8270	0.976864	0.965517	0.863148	0.958051	0.874079
8280	0.977061	0.965517	0.864125	0.958366	0.875027
8290	0.976864	0.965517	0.863148	0.958051	0.874079
8300	0.976864	0.965517	0.863148	0.958051	0.874079
8310	0.976666	0.965517	0.86217	0.957735	0.873131
8320	0.977259	0.965517	0.863148	0.958366	0.874964
8330	0.977259	0.965517	0.860215	0.957893	0.873449
8340	0.977259	0.965517	0.861193	0.958051	0.873954
8350	0.977457	0.965517	0.861193	0.958208	0.874398
8360	0.977259	0.965517	0.860215	0.957893	0.873449
8370	0.976864	0.965517	0.859238	0.95742	0.872057
8380	0.977259	0.965517	0.860215	0.957893	0.873449
8390	0.977259	0.965517	0.860215	0.957893	0.873449
8400	0.976666	0.965517	0.859238	0.957262	0.871614
8410	0.977061	0.965517	0.860215	0.957735	0.873005
8420	0.976666	0.965517	0.861193	0.957578	0.872626
8430	0.976666	0.965517	0.861193	0.957578	0.872626
8440	0.976666	0.965517	0.86217	0.957735	0.873131
8450	0.977457	0.965517	0.86217	0.958366	0.874903
8460	0.977061	0.965517	0.860215	0.957735	0.873005
8470	0.977259	0.965517	0.861193	0.958051	0.873954
8480	0.977259	0.965517	0.861193	0.958051	0.873954
8490	0.977457	0.961686	0.861193	0.958051	0.873885
8500	0.977259	0.961686	0.861193	0.957893	0.873441
8510	0.977259	0.961686	0.86217	0.958051	0.873946
8520	0.977259	0.961686	0.86217	0.958051	0.873946
8530	0.977457	0.961686	0.863148	0.958366	0.874895
8540	0.977259	0.961686	0.861193	0.957893	0.873441
8550	0.977457	0.961686	0.860215	0.957893	0.87338
8560	0.977061	0.961686	0.861193	0.957735	0.872998
8570	0.976666	0.961686	0.863148	0.957735	0.873124
8580	0.976468	0.961686	0.863148	0.957578	0.872682
8590	0.977061	0.961686	0.860215	0.957578	0.872492
8600	0.977061	0.965517	0.860215	0.957735	0.873005
8610	0.977457	0.961686	0.85826	0.957578	0.872369
8620	0.97805	0.965517	0.857283	0.958051	0.873714
8630	0.977655	0.969349	0.85826	0.958051	0.87384
8640	0.977457	0.961686	0.860215	0.957893	0.87338
8650	0.97805	0.961686	0.861193	0.958524	0.87522
8660	0.97805	0.961686	0.86217	0.958682	0.875724
8670	0.978248	0.965517	0.861193	0.958839	0.876178
8680	0.977852	0.965517	0.863148	0.958839	0.876296
8690	0.977655	0.965517	0.86217	0.958524	0.875347
8700	0.977061	0.969349	0.863148	0.958366	0.875034
8710	0.977655	0.965517	0.861193	0.958366	0.874842
8720	0.977259	0.969349	0.861193	0.958208	0.874467
8730	0.977655	0.965517	0.859238	0.958051	0.873832
8740	0.977852	0.965517	0.859238	0.958208	0.874278
8750	0.977852	0.965517	0.860215	0.958366	0.874782
8760	0.977457	0.965517	0.861193	0.958208	0.874398
8770	0.97805	0.969349	0.863148	0.959155	0.877253
8780	0.977457	0.969349	0.861193	0.958366	0.874911
8790	0.977852	0.969349	0.861193	0.958682	0.875799
8800	0.978446	0.969349	0.86217	0.959312	0.87764
8810	0.978446	0.965517	0.86217	0.959155	0.877128
8820	0.978248	0.969349	0.86217	0.959155	0.877194
8830	0.97805	0.969349	0.861193	0.958839	0.876245
8840	0.978248	0.969349	0.86217	0.959155	0.877194
8850	0.97805	0.965517	0.861193	0.958682	0.875732
8860	0.977852	0.969349	0.860215	0.958524	0.875295
8870	0.97805	0.969349	0.86217	0.958997	0.876749
8880	0.97805	0.965517	0.861193	0.958682	0.875732
8890	0.97805	0.965517	0.861193	0.958682	0.875732
8900	0.978446	0.965517	0.860215	0.958839	0.87612
8910	0.978446	0.965517	0.859238	0.958682	0.875616
8920	0.97805	0.965517	0.859238	0.958366	0.874723
8930	0.978841	0.965517	0.859238	0.958997	0.876511
8940	0.977852	0.965517	0.860215	0.958366	0.874782
8950	0.978248	0.965517	0.859238	0.958524	0.875169
8960	0.977655	0.965517	0.859238	0.958051	0.873832
8970	0.977655	0.965517	0.860215	0.958208	0.874337
8980	0.977655	0.965517	0.860215	0.958208	0.874337
8990	0.977457	0.969349	0.859238	0.958051	0.873901
9000	0.977457	0.969349	0.859238	0.958051	0.873901
9010	0.977655	0.969349	0.860215	0.958366	0.87485
9020	0.977457	0.969349	0.85826	0.957893	0.873396
9030	0.977852	0.969349	0.857283	0.958051	0.873781
9040	0.97805	0.965517	0.857283	0.958051	0.873714
9050	0.977655	0.965517	0.860215	0.958208	0.874337
9060	0.977852	0.965517	0.857283	0.957893	0.873268
9070	0.977655	0.965517	0.860215	0.958208	0.874337
9080	0.977852	0.965517	0.85826	0.958051	0.873773
9090	0.97805	0.965517	0.85826	0.958208	0.874219
9100	0.977061	0.965517	0.85826	0.95742	0.871994
9110	0.977061	0.965517	0.859238	0.957578	0.8725
9120	0.976864	0.965517	0.857283	0.957105	0.871045
9130	0.977259	0.965517	0.859238	0.957735	0.872943
9140	0.977259	0.965517	0.859238	0.957735	0.872943
9150	0.977852	0.965517	0.859238	0.958208	0.874278
9160	0.977655	0.965517	0.85826	0.957893	0.873327
9170	0.977457	0.965517	0.85826	0.957735	0.872882
9180	0.977655	0.969349	0.85826	0.958051	0.87384
9190	0.97805	0.969349	0.860215	0.958682	0.87574
9200	0.977061	0.969349	0.857283	0.95742	0.872002
9210	0.977259	0.969349	0.85826	0.957735	0.872951
9220	0.977259	0.969349	0.857283	0.957578	0.872446
9230	0.977655	0.969349	0.857283	0.957893	0.873335
9240	0.97805	0.969349	0.857283	0.958208	0.874227
9250	0.977061	0.969349	0.857283	0.95742	0.872002
9260	0.977655	0.969349	0.860215	0.958366	0.87485
9270	0.977655	0.969349	0.860215	0.958366	0.87485
9280	0.97805	0.969349	0.860215	0.958682	0.87574
9290	0.97805	0.969349	0.861193	0.958839	0.876245
9300	0.977457	0.969349	0.859238	0.958051	0.873901
9310	0.977457	0.969349	0.859238	0.958051	0.873901
9320	0.977061	0.969349	0.859238	0.957735	0.873013
9330	0.977259	0.969349	0.860215	0.958051	0.873962
9340	0.977457	0.969349	0.857283	0.957735	0.872891
9350	0.977655	0.969349	0.857283	0.957893	0.873335
9360	0.977061	0.969349	0.857283	0.95742	0.872002
9370	0.977457	0.969349	0.85826	0.957893	0.873396
9380	0.977061	0.969349	0.85826	0.957578	0.872508
9390	0.977655	0.969349	0.857283	0.957893	0.873335
9400	0.977061	0.969349	0.856305	0.957262	0.871496
9410	0.977852	0.969349	0.856305	0.957893	0.873276
9420	0.97805	0.969349	0.855327	0.957893	0.873217
9430	0.977852	0.969349	0.856305	0.957893	0.873276
9440	0.97805	0.969349	0.85435	0.957735	0.872712
9450	0.978248	0.969349	0.85826	0.958524	0.875178
9460	0.97805	0.969349	0.85826	0.958366	0.874731
9470	0.978248	0.969349	0.857283	0.958366	0.874673
9480	0.978446	0.969349	0.85826	0.958682	0.875624
9490	0.978248	0.969349	0.857283	0.958366	0.874673
9500	0.97805	0.969349	0.85826	0.958366	0.874731
9510	0.97805	0.969349	0.85826	0.958366	0.874731
9520	0.97805	0.969349	0.85826	0.958366	0.874731
9530	0.97805	0.969349	0.859238	0.958524	0.875236
9540	0.97805	0.969349	0.85826	0.958366	0.874731
9550	0.977655	0.969349	0.85826	0.958051	0.87384
9560	0.977852	0.969349	0.85826	0.958208	0.874286
9570	0.978248	0.965517	0.857283	0.958208	0.87416
9580	0.978248	0.965517	0.859238	0.958524	0.875169
9590	0.978248	0.965517	0.860215	0.958682	0.875674
9600	0.978248	0.969349	0.860215	0.958839	0.876186
9610	0.978643	0.969349	0.859238	0.958997	0.876575
9620	0.978643	0.969349	0.85826	0.958839	0.876072
9630	0.978446	0.969349	0.85826	0.958682	0.875624
9640	0.978841	0.969349	0.85826	0.958997	0.876519
9650	0.978446	0.969349	0.85826	0.958682	0.875624
9660	0.97805	0.965517	0.85826	0.958208	0.874219
9670	0.977852	0.965517	0.85826	0.958051	0.873773
9680	0.977852	0.969349	0.859238	0.958366	0.87479
9690	0.97805	0.969349	0.85826	0.958366	0.874731
9700	0.977457	0.969349	0.859238	0.958051	0.873901
9710	0.977852	0.969349	0.85826	0.958208	0.874286
9720	0.97805	0.969349	0.859238	0.958524	0.875236
9730	0.977852	0.965517	0.860215	0.958366	0.874782
9740	0.977852	0.965517	0.861193	0.958524	0.875287
9750	0.977852	0.965517	0.860215	0.958366	0.874782
9760	0.977852	0.965517	0.860215	0.958366	0.874782
9770	0.977655	0.965517	0.859238	0.958051	0.873832
9780	0.978248	0.965517	0.860215	0.958682	0.875674
9790	0.978841	0.965517	0.859238	0.958997	0.876511
9800	0.978841	0.965517	0.85826	0.958839	0.876007
9810	0.979039	0.965517	0.85826	0.958997	0.876455
9820	0.978248	0.965517	0.860215	0.958682	0.875674
9830	0.978446	0.965517	0.859238	0.958682	0.875616
9840	0.978841	0.965517	0.857283	0.958682	0.875503
9850	0.97805	0.965517	0.855327	0.957735	0.872704
9860	0.978643	0.965517	0.857283	0.958524	0.875055
9870	0.978643	0.965517	0.856305	0.958366	0.874551
9880	0.979039	0.965517	0.857283	0.958839	0.875952
9890	0.978643	0.965517	0.859238	0.958839	0.876063
9900	0.978841	0.965517	0.857283	0.958682	0.875503
9910	0.978643	0.965517	0.859238	0.958839	0.876063
9920	0.979237	0.965517	0.857283	0.958997	0.876401
9930	0.979434	0.965517	0.85826	0.959312	0.877354
9940	0.979039	0.965517	0.859238	0.959155	0.876959
9950	0.979434	0.965517	0.859238	0.95947	0.877857
9960	0.979434	0.965517	0.859238	0.95947	0.877857
9970	0.979434	0.969349	0.860215	0.959786	0.878871
9980	0.979434	0.965517	0.85826	0.959312	0.877354
9990	0.979039	0.965517	0.861193	0.95947	0.877966
10000	0.979237	0.969349	0.859238	0.95947	0.877919
10010	0.979434	0.965517	0.861193	0.959786	0.878863
10020	0.979434	0.969349	0.860215	0.959786	0.878871
10030	0.979434	0.969349	0.860215	0.959786	0.878871
10040	0.979434	0.969349	0.861193	0.959943	0.879374
10050	0.979237	0.969349	0.861193	0.959786	0.878926
10060	0.979632	0.969349	0.859238	0.959786	0.878818
10070	0.979237	0.969349	0.860215	0.959628	0.878423
10080	0.979039	0.969349	0.861193	0.959628	0.878478
10090	0.978841	0.969349	0.861193	0.95947	0.87803
10100	0.979237	0.969349	0.860215	0.959628	0.878423
10110	0.978841	0.969349	0.860215	0.959312	0.877527
10120	0.978841	0.969349	0.863148	0.959786	0.879037
10130	0.978446	0.969349	0.861193	0.959155	0.877136
10140	0.978841	0.969349	0.85826	0.958997	0.876519
10150	0.978643	0.969349	0.859238	0.958997	0.876575
10160	0.979237	0.965517	0.857283	0.958997	0.876401
10170	0.978841	0.965517	0.860215	0.959155	0.877015
10180	0.979237	0.969349	0.861193	0.959786	0.878926
10190	0.978841	0.969349	0.859238	0.959155	0.877023
10200	0.978841	0.969349	0.86217	0.959628	0.878533
10210	0.979434	0.969349	0.861193	0.959943	0.879374
10220	0.979237	0.969349	0.860215	0.959628	0.878423
10230	0.978841	0.969349	0.859238	0.959155	0.877023
10240	0.978841	0.969349	0.860215	0.959312	0.877527
10250	0.978643	0.969349	0.857283	0.958682	0.875568
10260	0.979237	0.969349	0.856305	0.958997	0.876409
10270	0.979039	0.969349	0.859238	0.959312	0.877471
10280	0.978841	0.969349	0.855327	0.958524	0.875008
10290	0.979237	0.969349	0.85435	0.958682	0.875402
10300	0.979434	0.969349	0.85435	0.958839	0.875852
10310	0.979434	0.969349	0.852395	0.958524	0.874845
10320	0.979237	0.969349	0.855327	0.958839	0.875906
10330	0.979237	0.969349	0.856305	0.958997	0.876409
10340	0.979632	0.969349	0.856305	0.959312	0.877309
10350	0.979632	0.969349	0.85435	0.958997	0.876303
10360	0.97983	0.969349	0.857283	0.959628	0.878263
10370	0.980028	0.969349	0.857283	0.959786	0.878713
10380	0.97983	0.969349	0.85826	0.959786	0.878765
10390	0.97983	0.969349	0.857283	0.959628	0.878263
10400	0.979039	0.969349	0.856305	0.958839	0.87596
10410	0.979434	0.969349	0.856305	0.959155	0.876859
10420	0.979237	0.969349	0.85826	0.959312	0.877416
10430	0.979039	0.969349	0.857283	0.958997	0.876464
10440	0.979039	0.969349	0.857283	0.958997	0.876464
10450	0.979237	0.969349	0.85826	0.959312	0.877416
10460	0.979039	0.969349	0.85435	0.958524	0.874952
10470	0.978841	0.969349	0.859238	0.959155	0.877023
10480	0.979039	0.969349	0.856305	0.958839	0.87596
10490	0.978841	0.969349	0.860215	0.959312	0.877527
10500	0.979039	0.969349	0.85826	0.959155	0.876967
10510	0.979237	0.969349	0.859238	0.95947	0.877919
10520	0.979039	0.969349	0.85826	0.959155	0.876967
10530	0.979039	0.969349	0.856305	0.958839	0.87596
10540	0.978841	0.969349	0.85826	0.958997	0.876519
10550	0.978841	0.969349	0.857283	0.958839	0.876015
10560	0.978841	0.969349	0.856305	0.958682	0.875512
10570	0.978446	0.969349	0.85826	0.958682	0.875624
10580	0.979039	0.965517	0.85826	0.958997	0.876455
10590	0.979039	0.969349	0.859238	0.959312	0.877471
10600	0.978643	0.969349	0.857283	0.958682	0.875568
10610	0.978446	0.969349	0.85826	0.958682	0.875624
10620	0.979434	0.969349	0.855327	0.958997	0.876356
10630	0.979039	0.969349	0.856305	0.958839	0.87596
10640	0.979039	0.969349	0.85435	0.958524	0.874952
10650	0.979039	0.969349	0.855327	0.958682	0.875456
10660	0.978643	0.969349	0.85435	0.958208	0.874055
10670	0.978643	0.969349	0.85435	0.958208	0.874055
10680	0.978841	0.969349	0.85435	0.958366	0.874503
10690	0.979434	0.969349	0.85435	0.958839	0.875852
10700	0.979632	0.969349	0.856305	0.959312	0.877309
10710	0.979632	0.969349	0.85826	0.959628	0.878315
10720	0.979039	0.969349	0.859238	0.959312	0.877471
10730	0.979039	0.969349	0.85826	0.959155	0.876967
10740	0.979237	0.969349	0.856305	0.958997	0.876409
10750	0.979434	0.965517	0.856305	0.958997	0.876347
10760	0.979237	0.965517	0.860215	0.95947	0.877911
10770	0.979434	0.969349	0.859238	0.959628	0.878368
10780	0.979434	0.969349	0.860215	0.959786	0.878871
10790	0.979237	0.969349	0.861193	0.959786	0.878926
10800	0.979039	0.969349	0.863148	0.959943	0.879484
10810	0.979237	0.969349	0.860215	0.959628	0.878423
10820	0.979632	0.965517	0.86217	0.960101	0.879815
10830	0.97983	0.965517	0.860215	0.959943	0.87926
10840	0.979434	0.965517	0.86217	0.959943	0.879366
10850	0.979434	0.965517	0.861193	0.959786	0.878863
10860	0.979434	0.965517	0.86217	0.959943	0.879366
10870	0.979434	0.965517	0.863148	0.960101	0.879869
10880	0.978643	0.965517	0.863148	0.95947	0.878079
10890	0.979237	0.965517	0.86217	0.959786	0.878918
10900	0.978643	0.965517	0.860215	0.958997	0.876567
10910	0.978841	0.965517	0.860215	0.959155	0.877015
10920	0.979237	0.965517	0.860215	0.95947	0.877911
10930	0.979237	0.965517	0.860215	0.95947	0.877911
10940	0.979434	0.965517	0.85826	0.959312	0.877354
10950	0.979237	0.965517	0.85826	0.959155	0.876904
10960	0.979039	0.965517	0.855327	0.958524	0.874944
10970	0.978643	0.965517	0.861193	0.959155	0.877071
10980	0.979039	0.965517	0.860215	0.959312	0.877463
10990	0.978841	0.965517	0.861193	0.959312	0.877518
11000	0.978643	0.965517	0.86217	0.959312	0.877575
11010	0.978643	0.965517	0.859238	0.958839	0.876063
11020	0.979039	0.965517	0.859238	0.959155	0.876959
11030	0.978248	0.965517	0.860215	0.958682	0.875674
11040	0.978446	0.965517	0.861193	0.958997	0.876624
11050	0.978248	0.965517	0.861193	0.958839	0.876178
11060	0.97805	0.965517	0.861193	0.958682	0.875732
11070	0.978446	0.965517	0.861193	0.958997	0.876624
11080	0.978248	0.965517	0.861193	0.958839	0.876178
11090	0.978248	0.965517	0.861193	0.958839	0.876178
11100	0.977655	0.965517	0.859238	0.958051	0.873832
11110	0.978446	0.965517	0.860215	0.958839	0.87612
11120	0.978248	0.965517	0.861193	0.958839	0.876178
11130	0.97805	0.969349	0.860215	0.958682	0.87574
11140	0.978248	0.969349	0.860215	0.958839	0.876186
11150	0.978841	0.969349	0.860215	0.959312	0.877527
11160	0.978841	0.969349	0.861193	0.95947	0.87803
11170	0.978643	0.969349	0.86217	0.95947	0.878087
11180	0.978446	0.969349	0.860215	0.958997	0.876632
11190	0.978841	0.969349	0.859238	0.959155	0.877023
11200	0.978643	0.969349	0.864125	0.959786	0.879094
11210	0.978841	0.965517	0.864125	0.959786	0.879029
11220	0.979237	0.965517	0.863148	0.959943	0.879421
11230	0.979237	0.965517	0.86217	0.959786	0.878918
11240	0.979434	0.965517	0.865103	0.960416	0.880875
11250	0.979237	0.965517	0.865103	0.960259	0.880427
11260	0.979632	0.965517	0.86608	0.960732	0.881826
11270	0.979434	0.969349	0.86608	0.960732	0.881887
11280	0.979039	0.961686	0.865103	0.959943	0.879468
11290	0.979237	0.961686	0.865103	0.960101	0.879916
11300	0.979434	0.961686	0.864125	0.960101	0.879861
11310	0.979237	0.965517	0.864125	0.960101	0.879924
11320	0.979632	0.961686	0.865103	0.960416	0.880813
11330	0.97983	0.961686	0.86217	0.960101	0.879754
11340	0.97983	0.965517	0.86217	0.960259	0.880265
11350	0.97983	0.965517	0.863148	0.960416	0.880767
11360	0.97983	0.965517	0.86217	0.960259	0.880265
11370	0.979434	0.965517	0.864125	0.960259	0.880372
11380	0.97983	0.961686	0.863148	0.960259	0.880257
11390	0.979632	0.961686	0.864125	0.960259	0.88031
11400	0.979632	0.961686	0.86217	0.959943	0.879304
11410	0.979237	0.961686	0.861193	0.95947	0.877903
11420	0.979039	0.961686	0.863148	0.959628	0.878462
11430	0.979039	0.961686	0.86217	0.95947	0.877958
11440	0.979237	0.961686	0.861193	0.95947	0.877903
11450	0.979039	0.957854	0.860215	0.958997	0.876439
11460	0.979237	0.957854	0.863148	0.959628	0.878399
11470	0.979434	0.957854	0.864125	0.959943	0.87935
11480	0.979237	0.957854	0.861193	0.959312	0.877392
11490	0.979632	0.957854	0.86217	0.959786	0.878793
11500	0.979237	0.957854	0.860215	0.959155	0.876888
11510	0.979632	0.957854	0.86217	0.959786	0.878793
11520	0.979632	0.957854	0.86217	0.959786	0.878793
11530	0.97983	0.957854	0.863148	0.960101	0.879746
11540	0.979434	0.957854	0.86608	0.960259	0.880356
11550	0.979237	0.961686	0.86608	0.960259	0.880419
11560	0.979434	0.957854	0.864125	0.959943	0.87935
11570	0.979632	0.957854	0.86608	0.960416	0.880805
11580	0.979237	0.961686	0.864125	0.959943	0.879413
11590	0.979237	0.961686	0.864125	0.959943	0.879413
11600	0.979237	0.961686	0.864125	0.959943	0.879413
11610	0.979039	0.961686	0.864125	0.959786	0.878965
11620	0.979237	0.961686	0.86608	0.960259	0.880419
11630	0.978643	0.961686	0.86608	0.959786	0.879078
11640	0.978841	0.961686	0.86608	0.959943	0.879525
11650	0.979237	0.965517	0.86608	0.960416	0.880929
11660	0.979039	0.965517	0.865103	0.960101	0.879979
11670	0.979237	0.965517	0.864125	0.960101	0.879924
11680	0.979237	0.965517	0.864125	0.960101	0.879924
11690	0.979039	0.965517	0.863148	0.959786	0.878973
11700	0.978841	0.961686	0.865103	0.959786	0.879021
11710	0.978841	0.957854	0.865103	0.959628	0.87851
11720	0.979039	0.957854	0.86217	0.959312	0.877447
11730	0.979039	0.961686	0.864125	0.959786	0.878965
11740	0.978841	0.961686	0.864125	0.959628	0.878518
11750	0.978841	0.957854	0.863148	0.959312	0.877503
11760	0.979039	0.957854	0.864125	0.959628	0.878454
11770	0.979039	0.957854	0.863148	0.95947	0.87795
11780	0.979039	0.957854	0.864125	0.959628	0.878454
11790	0.979039	0.957854	0.86217	0.959312	0.877447
11800	0.978643	0.961686	0.864125	0.95947	0.878071
11810	0.979039	0.961686	0.864125	0.959786	0.878965
11820	0.978841	0.961686	0.861193	0.959155	0.877007
11830	0.978841	0.961686	0.861193	0.959155	0.877007
11840	0.978643	0.961686	0.861193	0.958997	0.876559
11850	0.978841	0.961686	0.863148	0.95947	0.878014
11860	0.979039	0.961686	0.863148	0.959628	0.878462
11870	0.978643	0.961686	0.860215	0.958839	0.876055
11880	0.978643	0.961686	0.861193	0.958997	0.876559
11890	0.97805	0.961686	0.859238	0.958208	0.87421
11900	0.978643	0.961686	0.863148	0.959312	0.877567
11910	0.978248	0.961686	0.863148	0.958997	0.876675
11920	0.97805	0.961686	0.861193	0.958524	0.87522
11930	0.978841	0.961686	0.860215	0.958997	0.876503
11940	0.978643	0.961686	0.859238	0.958682	0.875551
11950	0.978841	0.961686	0.860215	0.958997	0.876503
11960	0.979039	0.961686	0.861193	0.959312	0.877455
11970	0.979039	0.961686	0.860215	0.959155	0.876951
11980	0.978841	0.961686	0.86217	0.959312	0.87751
11990	0.978841	0.961686	0.861193	0.959155	0.877007
12000	0.978841	0.961686	0.860215	0.958997	0.876503
12010	0.979434	0.961686	0.863148	0.959943	0.879358
12020	0.979039	0.961686	0.86217	0.95947	0.877958
12030	0.980028	0.957854	0.863148	0.960259	0.880196
12040	0.980621	0.961686	0.863148	0.960889	0.88206
12050	0.980225	0.961686	0.863148	0.960574	0.881158
12060	0.97983	0.961686	0.863148	0.960259	0.880257
12070	0.97983	0.961686	0.864125	0.960416	0.880759
12080	0.980028	0.961686	0.860215	0.959943	0.879199
12090	0.97983	0.961686	0.86217	0.960101	0.879754
12100	0.97983	0.965517	0.859238	0.959786	0.878757
12110	0.97983	0.965517	0.85826	0.959628	0.878254
12120	0.97983	0.961686	0.859238	0.959628	0.878246
12130	0.980028	0.961686	0.860215	0.959943	0.879199
12140	0.980225	0.961686	0.861193	0.960259	0.880153
12150	0.980423	0.961686	0.861193	0.960416	0.880604
12160	0.980423	0.961686	0.860215	0.960259	0.880102
12170	0.980028	0.961686	0.859238	0.959786	0.878697
12180	0.980225	0.961686	0.861193	0.960259	0.880153
12190	0.980225	0.961686	0.863148	0.960574	0.881158
12200	0.980028	0.961686	0.861193	0.960101	0.879702
12210	0.980028	0.961686	0.860215	0.959943	0.879199
12220	0.97983	0.961686	0.860215	0.959786	0.878749
12230	0.980225	0.961686	0.856305	0.95947	0.87764
12240	0.980423	0.961686	0.85826	0.959943	0.879097
12250	0.980225	0.961686	0.85826	0.959786	0.878645
12260	0.979632	0.961686	0.860215	0.959628	0.878298
12270	0.979632	0.961686	0.863148	0.960101	0.879807
12280	0.980028	0.961686	0.86217	0.960259	0.880204
12290	0.980028	0.961686	0.863148	0.960416	0.880707
12300	0.979632	0.961686	0.861193	0.959786	0.878802
12310	0.97983	0.961686	0.863148	0.960259	0.880257
12320	0.979434	0.961686	0.863148	0.959943	0.879358
12330	0.979237	0.961686	0.864125	0.959943	0.879413
12340	0.979632	0.961686	0.863148	0.960101	0.879807
12350	0.979434	0.961686	0.861193	0.959628	0.878352
12360	0.979632	0.961686	0.861193	0.959786	0.878802
12370	0.979237	0.961686	0.860215	0.959312	0.8774
12380	0.979237	0.961686	0.860215	0.959312	0.8774
12390	0.979434	0.961686	0.86217	0.959786	0.878855
12400	0.979632	0.961686	0.864125	0.960259	0.88031
12410	0.979632	0.961686	0.864125	0.960259	0.88031
12420	0.979632	0.961686	0.864125	0.960259	0.88031
12430	0.979434	0.961686	0.863148	0.959943	0.879358
12440	0.979434	0.961686	0.863148	0.959943	0.879358
12450	0.979632	0.961686	0.864125	0.960259	0.88031
12460	0.97983	0.961686	0.86217	0.960101	0.879754
12470	0.979237	0.961686	0.86217	0.959628	0.878406
12480	0.979632	0.961686	0.861193	0.959786	0.878802
12490	0.979632	0.961686	0.859238	0.95947	0.877795
12500	0.979632	0.961686	0.857283	0.959155	0.876789
12510	0.979434	0.961686	0.859238	0.959312	0.877345
12520	0.979632	0.961686	0.859238	0.95947	0.877795
12530	0.97983	0.961686	0.859238	0.959628	0.878246
12540	0.980423	0.961686	0.863148	0.960732	0.881609
12550	0.980423	0.961686	0.863148	0.960732	0.881609
12560	0.980621	0.961686	0.860215	0.960416	0.880554
12570	0.980028	0.961686	0.859238	0.959786	0.878697
12580	0.980028	0.961686	0.860215	0.959943	0.879199
12590	0.97983	0.961686	0.85826	0.95947	0.877743
12600	0.979434	0.961686	0.85826	0.959155	0.876842
12610	0.979632	0.961686	0.860215	0.959628	0.878298
12620	0.97983	0.961686	0.860215	0.959786	0.878749
12630	0.979237	0.961686	0.859238	0.959155	0.876896
12640	0.979237	0.961686	0.861193	0.95947	0.877903
12650	0.979434	0.961686	0.86217	0.959786	0.878855
12660	0.979434	0.961686	0.86217	0.959786	0.878855
12670	0.979434	0.961686	0.863148	0.959943	0.879358
12680	0.979632	0.961686	0.86217	0.959943	0.879304
12690	0.97983	0.961686	0.863148	0.960259	0.880257
12700	0.980028	0.961686	0.865103	0.960732	0.881712
12710	0.980028	0.961686	0.86608	0.960889	0.882214
12720	0.97983	0.961686	0.864125	0.960416	0.880759
12730	0.980028	0.961686	0.868035	0.961205	0.883218
12740	0.980225	0.961686	0.868035	0.961363	0.883667
12750	0.980225	0.961686	0.867058	0.961205	0.883166
12760	0.980225	0.961686	0.864125	0.960732	0.88166
12770	0.980225	0.961686	0.867058	0.961205	0.883166
12780	0.97983	0.961686	0.868035	0.961047	0.882769
12790	0.97983	0.961686	0.867058	0.960889	0.882267
12800	0.979632	0.961686	0.867058	0.960732	0.881818
12810	0.979434	0.961686	0.86608	0.960416	0.880867
12820	0.979632	0.961686	0.86608	0.960574	0.881315
12830	0.97983	0.961686	0.867058	0.960889	0.882267
12840	0.980028	0.961686	0.865103	0.960732	0.881712
12850	0.980225	0.961686	0.865103	0.960889	0.882162
12860	0.97983	0.961686	0.868035	0.961047	0.882769
12870	0.97983	0.961686	0.86608	0.960732	0.881764
12880	0.979632	0.961686	0.868035	0.960889	0.88232
12890	0.980225	0.961686	0.867058	0.961205	0.883166
12900	0.979632	0.961686	0.868035	0.960889	0.88232
12910	0.97983	0.961686	0.867058	0.960889	0.882267
12920	0.979237	0.961686	0.86608	0.960259	0.880419
12930	0.979434	0.961686	0.865103	0.960259	0.880364
12940	0.979237	0.961686	0.868035	0.960574	0.881425
12950	0.978841	0.961686	0.867058	0.960101	0.880028
12960	0.978643	0.961686	0.865103	0.959628	0.878575
12970	0.979039	0.961686	0.863148	0.959628	0.878462
12980	0.978643	0.961686	0.86217	0.959155	0.877063
12990	0.978841	0.961686	0.863148	0.95947	0.878014
13000	0.979039	0.961686	0.86217	0.95947	0.877958
13010	0.979237	0.961686	0.86217	0.959628	0.878406
13020	0.97983	0.961686	0.860215	0.959786	0.878749
13030	0.979632	0.961686	0.863148	0.960101	0.879807
13040	0.980028	0.957854	0.861193	0.959943	0.879191
13050	0.980028	0.957854	0.86217	0.960101	0.879694
13060	0.97983	0.961686	0.863148	0.960259	0.880257
13070	0.980028	0.957854	0.864125	0.960416	0.880699
13080	0.97983	0.961686	0.865103	0.960574	0.881262
13090	0.979434	0.961686	0.863148	0.959943	0.879358
13100	0.97983	0.961686	0.863148	0.960259	0.880257
13110	0.979434	0.961686	0.86217	0.959786	0.878855
13120	0.979632	0.961686	0.861193	0.959786	0.878802
13130	0.97983	0.961686	0.863148	0.960259	0.880257
13140	0.980225	0.961686	0.863148	0.960574	0.881158
13150	0.97983	0.961686	0.861193	0.959943	0.879251
13160	0.980028	0.961686	0.86217	0.960259	0.880204
13170	0.980225	0.961686	0.861193	0.960259	0.880153
13180	0.980423	0.961686	0.863148	0.960732	0.881609
13190	0.980423	0.961686	0.863148	0.960732	0.881609
13200	0.980621	0.961686	0.863148	0.960889	0.88206
13210	0.980423	0.961686	0.864125	0.960889	0.882111
13220	0.981016	0.961686	0.86608	0.961678	0.884469
13230	0.980819	0.961686	0.86608	0.96152	0.884017
13240	0.980819	0.961686	0.864125	0.961205	0.883014
13250	0.981016	0.961686	0.863148	0.961205	0.882965
13260	0.980621	0.961686	0.864125	0.961047	0.882562
13270	0.981016	0.961686	0.867058	0.961836	0.88497
13280	0.980819	0.961686	0.86608	0.96152	0.884017
13290	0.980819	0.961686	0.863148	0.961047	0.882512
13300	0.980621	0.961686	0.865103	0.961205	0.883064
13310	0.980423	0.961686	0.867058	0.961363	0.883616
13320	0.980621	0.961686	0.86608	0.961363	0.883565
13330	0.980423	0.961686	0.86608	0.961205	0.883114
13340	0.980621	0.961686	0.86608	0.961363	0.883565
13350	0.980819	0.961686	0.868035	0.961836	0.885019
13360	0.980423	0.961686	0.86608	0.961205	0.883114
13370	0.980423	0.961686	0.864125	0.960889	0.882111
13380	0.980621	0.961686	0.865103	0.961205	0.883064
13390	0.980423	0.961686	0.86608	0.961205	0.883114
13400	0.980423	0.961686	0.864125	0.960889	0.882111
13410	0.980423	0.961686	0.864125	0.960889	0.882111
13420	0.980621	0.961686	0.868035	0.961678	0.884568
13430	0.980621	0.961686	0.867058	0.96152	0.884067
13440	0.980423	0.961686	0.86608	0.961205	0.883114
13450	0.980423	0.961686	0.868035	0.96152	0.884117
13460	0.980423	0.961686	0.86999	0.961836	0.88512
13470	0.980423	0.961686	0.86999	0.961836	0.88512
13480	0.980423	0.961686	0.864125	0.960889	0.882111
13490	0.980423	0.961686	0.865103	0.961047	0.882612
13500	0.980423	0.961686	0.865103	0.961047	0.882612
13510	0.980819	0.961686	0.86608	0.96152	0.884017
13520	0.981016	0.961686	0.863148	0.961205	0.882965
13530	0.980621	0.961686	0.865103	0.961205	0.883064
13540	0.980621	0.961686	0.864125	0.961047	0.882562
13550	0.980621	0.961686	0.86217	0.960732	0.881558
13560	0.980423	0.961686	0.863148	0.960732	0.881609
13570	0.980423	0.961686	0.864125	0.960889	0.882111
13580	0.980423	0.961686	0.864125	0.960889	0.882111
13590	0.980621	0.961686	0.863148	0.960889	0.88206
13600	0.980423	0.961686	0.865103	0.961047	0.882612
13610	0.981016	0.961686	0.867058	0.961836	0.88497
13620	0.980621	0.961686	0.869013	0.961836	0.885069
13630	0.980225	0.961686	0.868035	0.961363	0.883667
13640	0.980225	0.961686	0.870968	0.961836	0.885172
13650	0.980225	0.961686	0.870968	0.961836	0.885172
13660	0.980423	0.961686	0.869013	0.961678	0.884619
13670	0.980225	0.961686	0.872923	0.962151	0.886175
13680	0.980423	0.961686	0.870968	0.961993	0.885622
13690	0.980621	0.961686	0.869013	0.961836	0.885069
13700	0.980819	0.961686	0.869013	0.961993	0.88552
13710	0.980423	0.961686	0.86999	0.961836	0.88512
13720	0.980819	0.961686	0.869013	0.961993	0.88552
13730	0.980621	0.961686	0.867058	0.96152	0.884067
13740	0.980621	0.965517	0.869013	0.961993	0.885578
13750	0.980819	0.961686	0.867058	0.961678	0.884518
13760	0.980621	0.961686	0.86608	0.961363	0.883565
13770	0.980423	0.961686	0.867058	0.961363	0.883616
13780	0.980423	0.961686	0.865103	0.961047	0.882612
13790	0.980423	0.961686	0.869013	0.961678	0.884619
13800	0.980819	0.961686	0.869013	0.961993	0.88552
13810	0.980621	0.961686	0.869013	0.961836	0.885069
13820	0.980621	0.961686	0.869013	0.961836	0.885069
13830	0.980423	0.961686	0.86999	0.961836	0.88512
13840	0.980423	0.961686	0.86999	0.961836	0.88512
13850	0.980423	0.961686	0.867058	0.961363	0.883616
13860	0.980225	0.961686	0.867058	0.961205	0.883166
13870	0.980225	0.961686	0.86608	0.961047	0.882664
13880	0.980028	0.961686	0.86608	0.960889	0.882214
13890	0.980225	0.961686	0.863148	0.960574	0.881158
13900	0.980621	0.961686	0.864125	0.961047	0.882562
13910	0.980621	0.961686	0.865103	0.961205	0.883064
13920	0.980621	0.961686	0.865103	0.961205	0.883064
13930	0.980621	0.961686	0.863148	0.960889	0.88206
13940	0.980423	0.961686	0.867058	0.961363	0.883616
13950	0.980423	0.961686	0.864125	0.960889	0.882111
13960	0.980423	0.961686	0.864125	0.960889	0.882111
13970	0.980621	0.961686	0.864125	0.961047	0.882562
13980	0.980621	0.961686	0.86608	0.961363	0.883565
13990	0.980621	0.961686	0.865103	0.961205	0.883064
14000	0.97983	0.961686	0.865103	0.960574	0.881262
14010	0.97983	0.961686	0.864125	0.960416	0.880759
14020	0.97983	0.961686	0.864125	0.960416	0.880759
14030	0.980028	0.961686	0.863148	0.960416	0.880707
14040	0.97983	0.961686	0.863148	0.960259	0.880257
14050	0.97983	0.961686	0.86217	0.960101	0.879754
14060	0.97983	0.961686	0.863148	0.960259	0.880257
14070	0.97983	0.957854	0.863148	0.960101	0.879746
14080	0.980028	0.957854	0.863148	0.960259	0.880196
14090	0.980028	0.957854	0.86217	0.960101	0.879694
14100	0.980028	0.957854	0.861193	0.959943	0.879191
14110	0.980225	0.957854	0.865103	0.960732	0.881652
14120	0.980028	0.957854	0.86608	0.960732	0.881704
14130	0.980225	0.957854	0.86608	0.960889	0.882154
14140	0.97983	0.957854	0.867058	0.960732	0.881757
14150	0.980028	0.957854	0.86608	0.960732	0.881704
14160	0.980028	0.957854	0.867058	0.960889	0.882206
14170	0.980028	0.957854	0.867058	0.960889	0.882206
14180	0.980225	0.961686	0.864125	0.960732	0.88166
14190	0.980225	0.961686	0.865103	0.960889	0.882162
14200	0.980621	0.965517	0.86608	0.96152	0.884074
14210	0.980819	0.965517	0.865103	0.96152	0.884024
14220	0.97983	0.961686	0.864125	0.960416	0.880759
14230	0.980225	0.961686	0.86217	0.960416	0.880655
14240	0.980225	0.961686	0.863148	0.960574	0.881158
14250	0.980225	0.961686	0.863148	0.960574	0.881158
14260	0.980225	0.961686	0.864125	0.960732	0.88166
14270	0.980423	0.961686	0.865103	0.961047	0.882612
14280	0.980423	0.961686	0.865103	0.961047	0.882612
14290	0.980621	0.965517	0.867058	0.961678	0.884576
14300	0.980423	0.965517	0.86608	0.961363	0.883624
14310	0.980028	0.969349	0.86608	0.961205	0.883233
14320	0.97983	0.969349	0.865103	0.960889	0.882282
14330	0.97983	0.969349	0.864125	0.960732	0.88178
14340	0.97983	0.969349	0.863148	0.960574	0.881278
14350	0.980225	0.969349	0.863148	0.960889	0.882178
14360	0.97983	0.969349	0.863148	0.960574	0.881278
14370	0.979434	0.969349	0.863148	0.960259	0.88038
14380	0.979434	0.969349	0.861193	0.959943	0.879374
14390	0.979434	0.969349	0.86217	0.960101	0.879877
14400	0.979434	0.969349	0.863148	0.960259	0.88038
14410	0.980028	0.969349	0.86217	0.960574	0.881225
14420	0.97983	0.965517	0.86217	0.960259	0.880265
14430	0.97983	0.965517	0.861193	0.960101	0.879762
14440	0.979434	0.965517	0.861193	0.959786	0.878863
14450	0.979632	0.965517	0.860215	0.959786	0.87881
14460	0.980028	0.965517	0.861193	0.960259	0.880213
14470	0.980225	0.965517	0.86217	0.960574	0.881166
14480	0.980028	0.965517	0.861193	0.960259	0.880213
14490	0.979237	0.965517	0.861193	0.959628	0.878414
14500	0.979434	0.965517	0.861193	0.959786	0.878863
14510	0.979434	0.965517	0.860215	0.959628	0.87836
14520	0.979632	0.965517	0.860215	0.959786	0.87881
14530	0.97983	0.965517	0.85826	0.959628	0.878254
14540	0.980028	0.965517	0.85826	0.959786	0.878705
14550	0.97983	0.965517	0.859238	0.959786	0.878757
14560	0.97983	0.965517	0.860215	0.959943	0.87926
14570	0.980028	0.965517	0.861193	0.960259	0.880213
14580	0.980028	0.965517	0.861193	0.960259	0.880213
14590	0.97983	0.965517	0.861193	0.960101	0.879762
14600	0.980028	0.965517	0.859238	0.959943	0.879208
14610	0.980225	0.965517	0.857283	0.959786	0.878654
14620	0.980423	0.965517	0.856305	0.959786	0.878604
14630	0.980225	0.961686	0.856305	0.95947	0.87764
14640	0.980225	0.961686	0.85826	0.959786	0.878645
14650	0.980028	0.961686	0.855327	0.959155	0.876685
14660	0.97983	0.961686	0.855327	0.958997	0.876233
14670	0.980225	0.961686	0.856305	0.95947	0.87764
14680	0.980028	0.961686	0.853372	0.958839	0.875678
14690	0.980225	0.961686	0.853372	0.958997	0.876131
14700	0.980225	0.961686	0.85435	0.959155	0.876634
14710	0.980225	0.961686	0.85435	0.959155	0.876634
14720	0.980225	0.961686	0.85435	0.959155	0.876634
14730	0.980225	0.961686	0.85435	0.959155	0.876634
14740	0.980423	0.965517	0.855327	0.959628	0.878101
14750	0.980621	0.965517	0.855327	0.959786	0.878554
14760	0.980621	0.965517	0.85826	0.960259	0.880061
14770	0.980621	0.965517	0.857283	0.960101	0.879559
14780	0.980621	0.965517	0.85826	0.960259	0.880061
14790	0.980423	0.965517	0.85826	0.960101	0.879608
14800	0.980423	0.965517	0.857283	0.959943	0.879106
14810	0.980225	0.965517	0.85826	0.959943	0.879156
14820	0.980423	0.965517	0.860215	0.960416	0.880613
14830	0.980423	0.965517	0.861193	0.960574	0.881115
14840	0.97983	0.965517	0.86217	0.960259	0.880265
14850	0.980028	0.965517	0.865103	0.960889	0.882222
14860	0.97983	0.965517	0.86217	0.960259	0.880265
14870	0.980028	0.965517	0.861193	0.960259	0.880213
14880	0.980028	0.965517	0.861193	0.960259	0.880213
14890	0.980028	0.965517	0.86217	0.960416	0.880715
14900	0.97983	0.965517	0.863148	0.960416	0.880767
14910	0.980225	0.965517	0.860215	0.960259	0.880161
14920	0.980423	0.965517	0.860215	0.960416	0.880613
14930	0.979632	0.965517	0.859238	0.959628	0.878307
14940	0.980028	0.965517	0.859238	0.959943	0.879208
14950	0.980028	0.965517	0.857283	0.959628	0.878202
14960	0.97983	0.965517	0.860215	0.959943	0.87926
14970	0.97983	0.965517	0.859238	0.959786	0.878757
14980	0.980028	0.965517	0.85826	0.959786	0.878705
14990	0.979434	0.965517	0.859238	0.95947	0.877857
15000	0.979434	0.961686	0.856305	0.958839	0.875835
15010	0.979632	0.961686	0.859238	0.95947	0.877795
15020	0.979237	0.961686	0.85826	0.958997	0.876392
15030	0.979039	0.961686	0.860215	0.959155	0.876951
15040	0.979434	0.961686	0.85826	0.959155	0.876842
15050	0.979237	0.961686	0.85826	0.958997	0.876392
15060	0.979434	0.961686	0.857283	0.958997	0.876338
15070	0.979632	0.961686	0.856305	0.958997	0.876285
15080	0.97983	0.961686	0.85826	0.95947	0.877743
15090	0.979632	0.961686	0.861193	0.959786	0.878802
15100	0.979434	0.961686	0.859238	0.959312	0.877345
15110	0.979632	0.961686	0.85826	0.959312	0.877292
15120	0.979237	0.961686	0.857283	0.958839	0.875889
15130	0.979632	0.961686	0.860215	0.959628	0.878298
15140	0.980225	0.961686	0.860215	0.960101	0.87965
15150	0.980423	0.961686	0.861193	0.960416	0.880604
15160	0.980423	0.961686	0.861193	0.960416	0.880604
15170	0.980225	0.961686	0.860215	0.960101	0.87965
15180	0.980028	0.961686	0.85826	0.959628	0.878194
15190	0.980028	0.961686	0.857283	0.95947	0.877691
15200	0.980028	0.961686	0.856305	0.959312	0.877188
15210	0.980225	0.961686	0.863148	0.960574	0.881158
15220	0.97983	0.961686	0.860215	0.959786	0.878749
15230	0.980225	0.961686	0.859238	0.959943	0.879148
15240	0.979632	0.961686	0.860215	0.959628	0.878298
15250	0.979632	0.961686	0.85826	0.959312	0.877292
15260	0.979632	0.961686	0.86217	0.959943	0.879304
15270	0.979632	0.961686	0.856305	0.958997	0.876285
15280	0.979632	0.961686	0.859238	0.95947	0.877795
15290	0.979237	0.961686	0.860215	0.959312	0.8774
15300	0.979434	0.961686	0.859238	0.959312	0.877345
15310	0.979237	0.957854	0.856305	0.958524	0.874872
15320	0.979434	0.961686	0.861193	0.959628	0.878352
15330	0.979632	0.961686	0.859238	0.95947	0.877795
15340	0.979434	0.961686	0.861193	0.959628	0.878352
15350	0.979632	0.961686	0.863148	0.960101	0.879807
15360	0.980028	0.961686	0.85826	0.959628	0.878194
15370	0.97983	0.961686	0.857283	0.959312	0.87724
15380	0.97983	0.961686	0.861193	0.959943	0.879251
15390	0.979632	0.961686	0.860215	0.959628	0.878298
15400	0.979632	0.961686	0.860215	0.959628	0.878298
15410	0.97983	0.961686	0.860215	0.959786	0.878749
15420	0.979434	0.961686	0.859238	0.959312	0.877345
15430	0.980028	0.961686	0.860215	0.959943	0.879199
15440	0.980028	0.961686	0.865103	0.960732	0.881712
15450	0.980028	0.961686	0.86608	0.960889	0.882214
15460	0.980028	0.961686	0.86217	0.960259	0.880204
15470	0.980028	0.961686	0.861193	0.960101	0.879702
15480	0.980423	0.961686	0.860215	0.960259	0.880102
15490	0.980225	0.961686	0.859238	0.959943	0.879148
15500	0.979632	0.961686	0.86217	0.959943	0.879304
15510	0.979632	0.961686	0.861193	0.959786	0.878802
15520	0.979434	0.961686	0.85826	0.959155	0.876842
15530	0.979632	0.961686	0.85826	0.959312	0.877292
15540	0.97983	0.961686	0.859238	0.959628	0.878246
15550	0.979632	0.961686	0.85826	0.959312	0.877292
15560	0.979434	0.961686	0.85826	0.959155	0.876842
15570	0.979434	0.957854	0.856305	0.958682	0.875323
15580	0.979632	0.957854	0.856305	0.958839	0.875773
15590	0.97983	0.957854	0.857283	0.959155	0.876728
15600	0.979434	0.957854	0.856305	0.958682	0.875323
15610	0.979632	0.957854	0.856305	0.958839	0.875773
15620	0.979632	0.957854	0.85826	0.959155	0.87678
15630	0.979632	0.961686	0.85826	0.959312	0.877292
15640	0.979039	0.961686	0.857283	0.958682	0.875439
15650	0.979237	0.957854	0.857283	0.958682	0.875376
15660	0.978841	0.957854	0.856305	0.958208	0.873974
15670	0.979039	0.957854	0.85826	0.958682	0.875431
15680	0.979039	0.957854	0.85826	0.958682	0.875431
15690	0.978841	0.957854	0.856305	0.958208	0.873974
15700	0.978841	0.957854	0.85826	0.958524	0.874982
15710	0.978841	0.957854	0.859238	0.958682	0.875487
15720	0.978841	0.957854	0.85826	0.958524	0.874982
15730	0.979039	0.957854	0.85826	0.958682	0.875431
15740	0.979039	0.957854	0.857283	0.958524	0.874927
15750	0.979039	0.957854	0.857283	0.958524	0.874927
15760	0.979632	0.957854	0.85435	0.958524	0.874766
15770	0.979434	0.957854	0.85435	0.958366	0.874315
15780	0.979632	0.957854	0.856305	0.958839	0.875773
15790	0.979434	0.957854	0.85435	0.958366	0.874315
15800	0.980028	0.957854	0.855327	0.958997	0.876173
15810	0.980028	0.957854	0.853372	0.958682	0.875166
15820	0.97983	0.957854	0.853372	0.958524	0.874714
15830	0.980028	0.957854	0.85044	0.958208	0.873655
15840	0.97983	0.957854	0.852395	0.958366	0.87421
15850	0.97983	0.957854	0.853372	0.958524	0.874714
15860	0.97983	0.957854	0.855327	0.958839	0.875721
15870	0.980225	0.957854	0.85435	0.958997	0.876122
15880	0.980028	0.957854	0.855327	0.958997	0.876173
15890	0.980225	0.957854	0.853372	0.958839	0.875619
15900	0.980225	0.957854	0.857283	0.95947	0.877631
15910	0.980423	0.957854	0.856305	0.95947	0.877581
15920	0.980225	0.957854	0.856305	0.959312	0.877128
15930	0.980225	0.957854	0.855327	0.959155	0.876625
15940	0.980621	0.957854	0.855327	0.95947	0.877531
15950	0.980621	0.957854	0.856305	0.959628	0.878034
15960	0.980423	0.957854	0.855327	0.959312	0.877078
15970	0.980621	0.957854	0.856305	0.959628	0.878034
15980	0.980225	0.957854	0.856305	0.959312	0.877128
15990	0.980423	0.957854	0.855327	0.959312	0.877078
16000	0.980621	0.957854	0.85826	0.959943	0.879039
16010	0.980621	0.957854	0.855327	0.95947	0.877531
16020	0.980621	0.957854	0.855327	0.95947	0.877531
16030	0.980423	0.957854	0.855327	0.959312	0.877078
16040	0.980621	0.957854	0.856305	0.959628	0.878034
16050	0.97983	0.957854	0.855327	0.958839	0.875721
16060	0.980225	0.957854	0.855327	0.959155	0.876625
16070	0.980225	0.957854	0.85435	0.958997	0.876122
16080	0.980225	0.957854	0.856305	0.959312	0.877128
16090	0.980225	0.957854	0.85435	0.958997	0.876122
16100	0.980028	0.957854	0.855327	0.958997	0.876173
16110	0.980225	0.957854	0.85435	0.958997	0.876122
16120	0.980225	0.961686	0.853372	0.958997	0.876131
16130	0.980225	0.961686	0.853372	0.958997	0.876131
16140	0.980423	0.957854	0.85435	0.959155	0.876575
16150	0.980423	0.957854	0.85435	0.959155	0.876575
16160	0.980225	0.957854	0.856305	0.959312	0.877128
16170	0.980028	0.957854	0.856305	0.959155	0.876676
16180	0.980225	0.957854	0.852395	0.958682	0.875115
16190	0.980423	0.957854	0.85435	0.959155	0.876575
16200	0.980621	0.957854	0.85435	0.959312	0.877029
16210	0.980621	0.957854	0.85435	0.959312	0.877029
16220	0.980225	0.957854	0.855327	0.959155	0.876625
16230	0.980225	0.957854	0.856305	0.959312	0.877128
16240	0.980028	0.957854	0.856305	0.959155	0.876676
16250	0.980028	0.961686	0.856305	0.959312	0.877188
16260	0.980028	0.957854	0.856305	0.959155	0.876676
16270	0.980028	0.957854	0.857283	0.959312	0.877179
16280	0.980225	0.957854	0.857283	0.95947	0.877631
16290	0.980423	0.957854	0.859238	0.959943	0.879089
16300	0.980028	0.961686	0.857283	0.95947	0.877691
16310	0.980028	0.961686	0.856305	0.959312	0.877188
16320	0.97983	0.957854	0.856305	0.958997	0.876224
16330	0.980225	0.961686	0.856305	0.95947	0.87764
16340	0.980225	0.961686	0.855327	0.959312	0.877137
16350	0.980225	0.961686	0.855327	0.959312	0.877137
16360	0.980423	0.961686	0.855327	0.95947	0.87759
16370	0.980423	0.961686	0.855327	0.95947	0.87759
16380	0.980621	0.961686	0.856305	0.959786	0.878545
16390	0.980621	0.961686	0.856305	0.959786	0.878545
16400	0.980423	0.961686	0.856305	0.959628	0.878092
16410	0.980423	0.961686	0.856305	0.959628	0.878092
16420	0.980225	0.961686	0.855327	0.959312	0.877137
16430	0.980225	0.961686	0.855327	0.959312	0.877137
16440	0.980225	0.961686	0.855327	0.959312	0.877137
16450	0.980225	0.961686	0.855327	0.959312	0.877137
16460	0.980225	0.957854	0.856305	0.959312	0.877128
16470	0.980225	0.957854	0.856305	0.959312	0.877128
16480	0.980225	0.957854	0.857283	0.95947	0.877631
16490	0.980225	0.957854	0.85826	0.959628	0.878134
16500	0.980225	0.961686	0.855327	0.959312	0.877137
16510	0.980028	0.961686	0.855327	0.959155	0.876685
16520	0.980028	0.961686	0.855327	0.959155	0.876685
16530	0.980621	0.957854	0.856305	0.959628	0.878034
16540	0.980621	0.957854	0.856305	0.959628	0.878034
16550	0.980423	0.957854	0.85826	0.959786	0.878586
16560	0.980225	0.957854	0.859238	0.959786	0.878637
16570	0.980621	0.957854	0.860215	0.960259	0.880044
16580	0.980621	0.957854	0.859238	0.960101	0.879542
16590	0.980225	0.957854	0.859238	0.959786	0.878637
16600	0.980225	0.957854	0.860215	0.959943	0.87914
16610	0.980621	0.957854	0.860215	0.960259	0.880044
16620	0.980819	0.957854	0.861193	0.960574	0.880999
16630	0.980819	0.957854	0.861193	0.960574	0.880999
16640	0.980621	0.957854	0.859238	0.960101	0.879542
16650	0.980621	0.957854	0.860215	0.960259	0.880044
16660	0.980621	0.957854	0.85826	0.959943	0.879039
16670	0.981016	0.957854	0.859238	0.960416	0.880448
16680	0.980621	0.957854	0.860215	0.960259	0.880044
16690	0.980819	0.957854	0.860215	0.960416	0.880497
16700	0.980423	0.957854	0.860215	0.960101	0.879592
16710	0.980621	0.957854	0.860215	0.960259	0.880044
16720	0.980225	0.957854	0.860215	0.959943	0.87914
16730	0.980225	0.957854	0.859238	0.959786	0.878637
16740	0.980028	0.957854	0.85826	0.95947	0.877682
16750	0.980028	0.957854	0.85826	0.95947	0.877682
16760	0.980225	0.957854	0.859238	0.959786	0.878637
16770	0.980423	0.957854	0.859238	0.959943	0.879089
16780	0.980225	0.957854	0.860215	0.959943	0.87914
16790	0.980028	0.957854	0.860215	0.959786	0.878688
16800	0.980028	0.957854	0.860215	0.959786	0.878688
16810	0.980028	0.957854	0.860215	0.959786	0.878688
16820	0.980028	0.957854	0.860215	0.959786	0.878688
16830	0.980028	0.957854	0.860215	0.959786	0.878688
16840	0.980225	0.957854	0.859238	0.959786	0.878637
16850	0.980225	0.957854	0.859238	0.959786	0.878637
16860	0.980225	0.957854	0.85826	0.959628	0.878134
16870	0.980028	0.957854	0.85826	0.95947	0.877682
16880	0.980028	0.957854	0.859238	0.959628	0.878185
16890	0.980028	0.957854	0.85826	0.95947	0.877682
16900	0.980028	0.957854	0.857283	0.959312	0.877179
16910	0.980028	0.957854	0.857283	0.959312	0.877179
16920	0.980028	0.957854	0.857283	0.959312	0.877179
16930	0.980028	0.957854	0.857283	0.959312	0.877179
16940	0.97983	0.957854	0.857283	0.959155	0.876728
16950	0.97983	0.957854	0.85826	0.959312	0.877231
16960	0.980621	0.957854	0.859238	0.960101	0.879542
16970	0.980621	0.957854	0.859238	0.960101	0.879542
16980	0.980225	0.957854	0.85826	0.959628	0.878134
16990	0.980423	0.957854	0.85826	0.959786	0.878586
17000	0.980423	0.957854	0.85826	0.959786	0.878586
17010	0.980423	0.957854	0.85826	0.959786	0.878586
17020	0.980225	0.957854	0.859238	0.959786	0.878637
17030	0.980028	0.957854	0.859238	0.959628	0.878185
17040	0.980028	0.957854	0.859238	0.959628	0.878185
17050	0.980028	0.957854	0.859238	0.959628	0.878185
17060	0.980028	0.957854	0.859238	0.959628	0.878185
17070	0.980028	0.957854	0.859238	0.959628	0.878185
17080	0.980028	0.957854	0.859238	0.959628	0.878185
17090	0.980028	0.957854	0.859238	0.959628	0.878185
17100	0.980028	0.957854	0.859238	0.959628	0.878185
17110	0.980028	0.957854	0.859238	0.959628	0.878185
17120	0.980028	0.957854	0.859238	0.959628	0.878185
17130	0.980028	0.957854	0.859238	0.959628	0.878185
17140	0.980028	0.957854	0.859238	0.959628	0.878185
17150	0.980028	0.957854	0.861193	0.959943	0.879191
17160	0.980028	0.957854	0.861193	0.959943	0.879191
17170	0.980028	0.957854	0.861193	0.959943	0.879191
17180	0.980028	0.957854	0.861193	0.959943	0.879191
17190	0.980028	0.957854	0.861193	0.959943	0.879191
17200	0.980028	0.957854	0.859238	0.959628	0.878185
17210	0.980028	0.957854	0.859238	0.959628	0.878185
17220	0.980028	0.957854	0.859238	0.959628	0.878185
17230	0.980028	0.957854	0.859238	0.959628	0.878185
17240	0.980028	0.957854	0.859238	0.959628	0.878185
17250	0.980028	0.957854	0.85826	0.95947	0.877682
17260	0.980028	0.957854	0.860215	0.959786	0.878688
17270	0.980225	0.957854	0.859238	0.959786	0.878637
17280	0.980225	0.957854	0.859238	0.959786	0.878637
[truncated: 640 more rows]
